# Supplementary material for: Does Arsenic Contamination Affect DNA Methylation Patterns in a Wild Bird Population? An Experimental Approach
Source: Environ Sci Technol. 2021 Jun 10;55(13):8947–54. doi: 10.1021/acs.est.0c08621 (PMC8277128; doi:10.1021/acs.est.0c08621)
Supplement: Supplementary file 1 — es0c08621_si_001.xlsx [file es0c08621_si_001.xlsx]

## Sheet: STable1
Supplementary Table1. ﻿Number of reads before and after read trimming with mapping and methylation calling success of Bismark. CpG site filtering was done with Methylkit.
		Total read pairs	Duplication R1	Duplication R2	GC R1	GC R2	Total read pairs after QC	Mapping efficiency	# of paired-end alignments with a unique best hit	CpG sites before filter (per C)	CpG sites after 10x filtering (per C, CytosineReport)	CpG sites after 10x and percentile filtering (per C, CytosineReport)
	sample1	18243565	0.839	0.836	0.35	0.33	18072532	0.456	8232605	3033677	1404838	1403433
	sample2	20497356	0.845	0.841	0.36	0.33	20309140	0.42	8529664	3014290	1295908	1294606
	sample3	14956924	0.825	0.824	0.36	0.34	14818039	0.433	6412078	2943375	1158298	1157132
	sample4	18017597	0.843	0.839	0.35	0.33	17855096	0.418	7454856	2843979	1123628	1122504
	sample5	15408379	0.82	0.816	0.36	0.33	15255795	0.461	7029782	3106314	1329177	1327828
	sample6	17710266	0.835	0.84	0.35	0.33	17544713	0.462	8112203	3006082	1414238	1412814
	sample7	15301592	0.816	0.824	0.35	0.33	15162679	0.457	6930183	3014468	1155221	1154064
	sample8	19192909	0.832	0.837	0.35	0.33	19015139	0.467	8881233	3147966	1536553	1535012
	sample9	17191215	0.827	0.833	0.35	0.33	17023296	0.472	8028658	3051123	1374604	1373225
	sample10	17709301	0.829	0.833	0.35	0.33	17525655	0.467	8184742	3035097	1400164	1398763
	sample11	19038720	0.842	0.839	0.36	0.33	18870646	0.423	7982786	2940266	1225538	1224311
	sample12	14818425	0.812	0.811	0.35	0.33	14664868	0.479	7028326	3017139	1243279	1242034
	sample13	17803483	0.833	0.832	0.35	0.33	17633745	0.483	8522218	3041156	1473295	1471815
	sample14	13025170	0.515	0.517	0.31	0.3	12811638	0.527	6755883	4987135	496848	496349
	sample15	16634662	0.829	0.827	0.36	0.34	16479525	0.476	7851943	3062112	1414416	1413000
	sample16	16671313	0.827	0.832	0.35	0.33	16515419	0.464	7662469	3002418	1245642	1244393
	sample17	14447490	0.807	0.813	0.35	0.33	14284884	0.461	6590159	2950324	1117338	1116218
	sample18	17649174	0.825	0.829	0.35	0.33	17486338	0.461	8055776	3016993	1320478	1319154
	sample19	18793367	0.823	0.828	0.35	0.33	18617764	0.477	8883668	3193468	1534937	1533397
	sample20	18110426	0.831	0.838	0.35	0.33	17947316	0.466	8360005	3038777	1443590	1442136
	Average	1.70611e+07	0.81275	0.81445	0.3505	0.3295	1.68947e+07	0.4615	7.77446e+06	3.12231e+06	1.2854e+06	1.28411e+06
	TOTAL	341221334					337894227

## Sheet: STable2
Supplementary Table 2. Results from the lane and sex effect test. List of principal component matrix (named 'PCs'), by principal compopents (named 'Vars') and a p-value matrix showing association p-values between sample annotations and principal components (named 'Association').
	PCs
		PC1	PC2	PC3	PC4	PC5	PC6	PC7	PC8	PC9	PC10	PC11	PC12	PC13	PC14	PC15	PC16	PC17	PC18	PC19
	ctrl1_F	-0.229261	-0.245512	0.254935	-0.0923237	0.157243	-0.21002	-0.49788	-0.476218	0.188172	-0.202423	0.107104	-0.343532	0.207027	-0.0852898	0.0553468	0.0523076	0.0290037	0.0299917	0.0812529
	ctrl2_M	-0.228951	0.157	-0.783475	0.0986017	-0.021091	-0.0377569	-0.100041	-0.23336	0.0717504	-0.161133	0.0029296	0.0982786	0.0280012	-0.358976	-0.111295	-0.191014	-0.0896758	0.0660533	-0.0365648
	ctrl3_F	-0.229164	-0.0217772	0.159277	0.433054	-0.620139	0.41445	-0.293417	-0.0263717	-0.0237402	0.245703	0.102668	0.0315736	0.0733747	-0.10249	-0.0216175	0.0219128	-0.0275481	-0.0286143	-0.00947857
	ctrl4_F	-0.229585	-0.0524224	0.133827	-0.0890772	0.107757	0.0759597	0.0391383	0.027863	0.118439	-0.109839	-0.171832	0.527416	0.542229	0.116082	-0.469764	0.01105	0.0219757	-0.172803	0.0811888
	ctrl5_M	-0.229316	-0.0888546	0.16616	-0.4024	-0.00974188	0.282787	0.180823	-0.446883	-0.515948	0.0309252	-0.138552	0.139203	-0.276313	-0.200325	-0.00637085	-0.0977281	-0.0460917	-0.0584357	-0.013325
	ctrl6_M	-0.229427	-0.151877	-0.0412113	-0.374489	-0.0775071	0.235262	0.242276	0.341569	0.251453	-0.0655813	0.196148	-0.141352	0.254163	-0.376031	0.384998	0.0230256	0.0932294	-0.235712	-0.0254478
	ctrl7_F	-0.229316	0.0355576	0.189102	0.152886	-0.110165	-0.421224	0.517069	-0.297847	0.384596	0.361269	0.0905842	0.0641384	-0.112096	-0.156889	-0.0694842	0.0179649	-0.022316	0.00504559	-0.0881676
	ctrl8_M	-0.229414	-0.30956	-0.191002	-0.0813703	0.0182987	-0.146057	0.0259216	0.168357	-0.304443	0.212468	0.523259	-0.243521	0.00494448	0.270283	-0.384961	-0.140655	-0.03351	-0.165634	-0.131191
	ctrl9_M	-0.229431	-0.182185	-0.127569	0.065467	0.299193	-0.0928814	-0.252027	0.216798	-0.0603513	0.526036	-0.505397	-0.0593161	-0.0911827	-0.174632	0.0209133	0.195266	0.204365	-0.152112	-0.0580181
	ctrl10_F	-0.229432	0.0708834	0.10122	0.238569	-0.215616	-0.207132	0.264712	0.155972	-0.249721	-0.416642	-0.430247	-0.459754	0.0998046	-0.043048	-0.130011	-0.0696037	-0.0469447	-0.151995	0.00879472
	test11_F	-0.229915	0.0116598	0.0964605	-0.00524992	0.0197459	-0.0511007	-0.0186088	0.106875	-0.113344	-0.104971	-0.00980149	0.118023	0.136893	0.0510142	0.128754	-0.0506695	0.223572	0.551004	-0.700666
	test12_F	-0.229457	-0.0830513	0.167627	0.117547	-0.00843734	-0.378132	-0.19455	0.320821	-0.166206	-0.295965	0.228764	0.442484	-0.348873	-0.248413	0.112592	0.119617	-0.0816396	-0.0545544	0.176952
	test13_M	-0.229791	-0.053795	-0.0283859	-0.0115873	0.10799	0.0368689	-0.0129789	0.0512681	0.0565876	0.0893895	-0.128915	0.0227628	0.0662847	0.253539	0.27638	0.0338569	-0.861255	0.049709	-0.0936749
	test15_M	-0.229602	0.0448885	-0.275891	0.026948	-0.117875	-0.00339897	0.137405	-0.214116	-0.097674	-0.121599	0.0522359	0.0588648	0.013172	0.418779	0.240265	0.677687	0.227661	-0.107364	0.0581432
	test16_F	-0.22909	0.30469	0.148633	0.423305	0.618046	0.383344	0.141554	-0.0044249	-0.0306856	-0.0689028	0.258903	-0.12218	-0.0569396	-0.0846002	-0.03242	0.0453532	0.0290411	-0.0440522	0.0217463
	test17_F	-0.228798	0.705006	0.0952614	-0.432505	-0.117677	-0.0796091	-0.204703	0.164523	0.0308498	0.153459	0.051904	-0.164194	-0.047831	-0.00714557	-0.223504	0.161915	-0.0546352	0.135537	0.106329
	test18_F	-0.229637	0.254244	0.0173514	0.0103862	-0.00525396	-0.101418	-0.123993	-0.05415	0.0529795	0.0430549	-0.0465187	0.122912	-0.0526318	0.390551	0.381055	-0.588292	0.243875	-0.353789	0.0208255
	test19_M	-0.229855	-0.162995	-0.0587576	0.0275375	0.0180753	0.0169549	0.163325	0.0944725	-0.0857738	0.131317	-0.0278336	-0.0314154	0.121993	0.102099	0.115248	-0.184378	0.124764	0.597928	0.638861
	test20_M	-0.229453	-0.229268	-0.0241477	-0.105356	-0.0431782	0.283705	-0.0151798	0.103736	0.493505	-0.246211	-0.15427	-0.061731	-0.562979	0.23282	-0.268178	-0.0370864	0.066037	0.0883582	-0.0370092
	Vars
		PC1	PC2	PC3	PC4	PC5	PC6	PC7	PC8	PC9	PC10	PC11	PC12	PC13	PC14	PC15	PC16	PC17	PC18	PC19
		96.4963	0.244106	0.229663	0.21535	0.206977	0.202783	0.201713	0.19806	0.194042	0.192183	0.188621	0.187681	0.185566	0.183014	0.182215	0.178869	0.17479	0.172079	0.166002
	Association
		PC1	PC2	PC3	PC4	PC5	PC6	PC7	PC8	PC9	PC10	PC11	PC12	PC13	PC14	PC15	PC16	PC17	PC18	PC19
	Lane	0.719695	0.968239	0.400182	0.968239	0.842105	0.60378	0.211024	0.0947195	0.66072	0.182316	0.968239	0.0220182	0.315378	0.719695	0.496698	0.60378	0.277512	0.548962	0.842105
	Sex	0.60378	0.0434735	0.000974258	0.211024	0.904826	0.211024	0.400182	0.66072	0.842105	0.60378	0.496698	0.719695	0.66072	0.904826	0.548962	0.66072	0.904826	1	0.182316
