# Supplementary material for: Does Arsenic Contamination Affect DNA Methylation Patterns in a Wild Bird Population? An Experimental Approach
Source: Environ Sci Technol. 2021 Jun 10;55(13):8947–54. doi: 10.1021/acs.est.0c08621 (PMC8277128; doi:10.1021/acs.est.0c08621)
Supplement: Supplementary file 2 — es0c08621_si_002.txt [file es0c08621_si_002.txt]

chr	start	end	strand	pvalue	qvalue	meth.diff	chr_nr
NC_031768.1	1239	1239	*	0.535277478257991	1	-4.20196078431372	1
NC_031768.1	1260	1260	*	0.877851842536944	1	-1.0713156230234	1
NC_031768.1	3547	3547	*	0.297643878412966	1	-4.36718582900698	1
NC_031768.1	3548	3548	*	0.238598436223103	1	4.38727669549753	1
NC_031768.1	4641	4641	*	0.836431491416615	1	0.483680754765092	1
NC_031768.1	4650	4650	*	0.201403806833847	1	5.49684520272755	1
NC_031768.1	4673	4673	*	0.228042898388781	1	2.17935232995474	1
NC_031768.1	4682	4682	*	0.0527148505840622	1	4.74427511369984	1
NC_031768.1	4710	4710	*	0.396642520156319	1	2.79524472391558	1
NC_031768.1	4802	4802	*	0.432478640161575	1	-3.00059417706477	1
NC_031768.1	4937	4937	*	0.433909674269266	1	4.85903504401263	1
NC_031768.1	4938	4938	*	0.786887195791259	1	1.95223081242172	1
NC_031768.1	4942	4942	*	0.47030104008066	1	4.8465786414217	1
NC_031768.1	4943	4943	*	0.281606761006904	1	-7.77801631601546	1
NC_031768.1	4968	4968	*	0.948701429099095	1	-0.420403587443946	1
NC_031768.1	4969	4969	*	0.574843081996453	1	-4.20566766852727	1
NC_031768.1	5012	5012	*	0.679454094282634	1	1.20723301777114	1
NC_031768.1	5034	5034	*	0.911436570490415	1	-0.257714593720526	1
NC_031768.1	5072	5072	*	0.170282121188043	1	9.64473684210527	1
NC_031768.1	5078	5078	*	0.970173532952803	1	-0.302631578947365	1
NC_031768.1	5092	5092	*	0.784094794584491	1	-1.5219298245614	1
NC_031768.1	5117	5117	*	0.460958388868726	1	1.98604401502952	1
NC_031768.1	5181	5181	*	0.599557458747364	1	-3.14082074291726	1
NC_031768.1	5192	5192	*	0.294190786818264	1	2.58860457724094	1
NC_031768.1	5198	5198	*	0.004379613185576	1	23.455850369726	1
NC_031768.1	9825	9825	*	0.0880171638858269	1	9.39896997589305	1
NC_031768.1	9826	9826	*	0.0152736640257576	1	17.255857350197	1
NC_031768.1	9827	9827	*	0.245387590860378	1	6.35272846811308	1
NC_031768.1	9828	9828	*	0.0383869331975064	1	13.0399474739097	1
NC_031768.1	9919	9919	*	0.187277931148215	1	-7.08004971703602	1
NC_031768.1	9920	9920	*	0.538959881508865	1	3.56149874222163	1
NC_031768.1	9931	9931	*	0.0936432805098972	1	-6.84634218726814	1
NC_031768.1	9932	9932	*	0.0926331105704985	1	6.5395861448493	1
NC_031768.1	10001	10001	*	0.614751994782066	1	0.622914349276974	1
NC_031768.1	10012	10012	*	0.217042322254454	1	-3.86762360446571	1
NC_031768.1	10013	10013	*	0.159633614558405	1	4.85197368421053	1
NC_031768.1	10074	10074	*	0.922413371948001	1	-0.275197798417612	1
NC_031768.1	10496	10496	*	0.976679740258263	1	-0.0243950039032006	1
NC_031768.1	10512	10512	*	0.976679740258263	1	-0.0243950039032006	1
NC_031768.1	10562	10562	*	0.276134435414773	1	-2.82375851996105	1
NC_031768.1	21935	21935	*	0.65571729150295	1	-2.02738677581445	1
NC_031768.1	21966	21966	*	0.411512160215596	1	4.13241457124436	1
NC_031768.1	22065	22065	*	0.314241382638936	1	-5.30090595340811	1
NC_031768.1	22144	22144	*	0.423631514301322	1	3.77028919831919	1
NC_031768.1	22278	22278	*	0.385592648936328	1	3.75924290917118	1
NC_031768.1	22296	22296	*	0.797282890308417	1	-1.09949232976493	1
NC_031768.1	22335	22335	*	0.883716799440152	1	0.63754630826226	1
NC_031768.1	22350	22350	*	0.26488803320077	1	4.4645433039063	1
NC_031768.1	22370	22370	*	0.711870314942605	1	-1.70322436059053	1
NC_031768.1	22380	22380	*	0.999484024497915	1	-0.00418293363078082	1
NC_031768.1	22383	22383	*	0.594762549170413	1	-1.66899051868377	1
NC_031768.1	22389	22389	*	0.469659369734422	1	4.33889459511978	1
NC_031768.1	22416	22416	*	0.300434240516695	1	-5.74675324675324	1
NC_031768.1	22434	22434	*	0.865525829295244	1	1.02775631828717	1
NC_031768.1	22437	22437	*	0.363316429978228	1	-5.5029798035537	1
NC_031768.1	22443	22443	*	0.710202253972921	1	1.6740576496674	1
NC_031768.1	22451	22451	*	0.392914741273708	1	-3.15964523281597	1
NC_031768.1	33113	33113	*	0.440571713375923	1	-1.03566958698373	1
NC_031768.1	33118	33118	*	0.971860479137691	1	0.0281602002503129	1
NC_031768.1	33125	33125	*	0.257597866634859	1	1.79286608260325	1
NC_031768.1	33223	33223	*	0.971860479137691	1	0.0281602002503129	1
NC_031768.1	33377	33377	*	0.958449725811293	1	0.0223462577467027	1
NC_031768.1	33386	33386	*	0.95896723128283	1	0.0220436712372196	1
NC_031768.1	33395	33395	*	0.923666198413495	1	0.0658144033824614	1
NC_031768.1	33402	33402	*	0.650123233356735	1	0.267743916937465	1
NC_031768.1	33405	33405	*	0.652011139608413	1	0.267743916937465	1
NC_031768.1	33414	33414	*	0.254665147432604	1	1.00443653075232	1
NC_031768.1	33417	33417	*	0.466869612051784	1	0.513444162637711	1
NC_031768.1	33420	33420	*	0.865614527621529	1	-0.134574129985698	1
NC_031768.1	33469	33469	*	0.532442555710998	1	0.601618847586589	1
NC_031768.1	33479	33479	*	0.551736129808046	1	-0.381182135214393	1
NC_031768.1	35485	35485	*	0.228150185572028	1	-7.95432147432739	1
NC_031768.1	35495	35495	*	0.23484665496146	1	-9.24041588646891	1
NC_031768.1	35496	35496	*	0.229668496590273	1	9.2479674796748	1
NC_031768.1	35505	35505	*	0.0107458758217833	1	-15.4220459249039	1
NC_031768.1	35506	35506	*	0.695387711727582	1	-2.750061591525	1
NC_031768.1	35516	35516	*	0.351261358308876	1	-5.4530613246919	1
NC_031768.1	35517	35517	*	0.717045097381976	1	-2.39283074648928	1
NC_031768.1	35540	35540	*	0.0319743255777112	1	-13.1125104335445	1
NC_031768.1	35541	35541	*	0.853972056366946	1	1.34577482138458	1
NC_031768.1	35559	35559	*	0.875478249169962	1	-0.910173319585605	1
NC_031768.1	35560	35560	*	0.625788967748497	1	-3.14424735156442	1
NC_031768.1	35572	35572	*	0.718711102001057	1	-1.18454491937916	1
NC_031768.1	35598	35598	*	0.61386940285301	1	-2.69866838487973	1
NC_031768.1	35664	35664	*	0.94462176822344	1	0.322830578512401	1
NC_031768.1	35724	35724	*	0.228488579535537	1	-5.27865246085494	1
NC_031768.1	35844	35844	*	0.89200838222945	1	0.455517011808404	1
NC_031768.1	35845	35845	*	0.770971059838759	1	-0.963137472283815	1
NC_031768.1	35849	35849	*	0.0190655407494016	1	14.7330130882762	1
NC_031768.1	35850	35850	*	0.272801572420949	1	7.17156319290466	1
NC_031768.1	35890	35890	*	0.209281564647585	1	-6.17264636350994	1
NC_031768.1	35891	35891	*	0.888912256204534	1	-0.519678492239461	1
NC_031768.1	35899	35899	*	0.119837907507132	1	-8.8183145598665	1
NC_031768.1	35900	35900	*	0.14639397637961	1	7.93537367540436	1
NC_031768.1	35927	35927	*	0.488874960231128	1	4.94864612511671	1
NC_031768.1	35928	35928	*	0.609930118832838	1	3.97034368070953	1
NC_031768.1	35947	35947	*	0.634638641374785	1	-2.39651416122004	1
NC_031768.1	35948	35948	*	0.666133095954031	1	-2.40437915742794	1
NC_031768.1	37211	37211	*	0.810488879417937	1	-0.736886941706216	1
NC_031768.1	37212	37212	*	0.704609612727992	1	-1.80392156862745	1
NC_031768.1	37225	37225	*	0.179792535910533	1	6.02592186929536	1
NC_031768.1	37226	37226	*	0.717651739076773	1	2.50980392156863	1
NC_031768.1	37264	37264	*	0.276679236045252	1	-3.74771814530851	1
NC_031768.1	37265	37265	*	0.081837282141197	1	8.00000000000001	1
NC_031768.1	37282	37282	*	0.696838428560364	1	0.833543772758005	1
NC_031768.1	37283	37283	*	0.29031412814636	1	-3.99999999999999	1
NC_031768.1	37297	37297	*	0.923550340236704	1	0.762564427751489	1
NC_031768.1	37359	37359	*	0.328966038627399	1	-7.01081488933601	1
NC_031768.1	37369	37369	*	0.352987694635338	1	4.8729879275654	1
NC_031768.1	37405	37405	*	0.55040790590302	1	2.94894366197183	1
NC_031768.1	37412	37412	*	0.3169132852384	1	-7.55155935613683	1
NC_031768.1	37429	37429	*	0.216519251825405	1	6.47007042253521	1
NC_031768.1	37438	37438	*	0.922078783687466	1	0.333249496981891	1
NC_031768.1	37619	37619	*	0.906406616315925	1	-0.224792977218609	1
NC_031768.1	37637	37637	*	0.31246219005697	1	3.57339055793992	1
NC_031768.1	37650	37650	*	0.942913077002307	1	-0.613733905579394	1
NC_031768.1	37681	37681	*	0.825506821735305	1	-1.13047210300429	1
NC_031768.1	38009	38009	*	0.865679376247372	1	-0.375836579762256	1
NC_031768.1	38012	38012	*	0.506033941677894	1	2.03994027622247	1
NC_031768.1	38017	38017	*	0.581461770810852	1	2.82696027376879	1
NC_031768.1	38132	38132	*	0.318968058648901	1	6.21154463910647	1
NC_031768.1	38134	38134	*	0.466861835412726	1	4.69433393461662	1
NC_031768.1	38612	38612	*	0.639211663986453	1	1.97873900293255	1
NC_031768.1	38615	38615	*	0.33563388511617	1	6.29426798101498	1
NC_031768.1	38656	38656	*	0.0204016113085239	1	14.6038700255568	1
NC_031768.1	38698	38698	*	0.373855575146357	1	4.81598240469208	1
NC_031768.1	38706	38706	*	0.99445617823292	1	-0.0292077400511181	1
NC_031768.1	38720	38720	*	0.153623965180952	1	7.05366922234393	1
NC_031768.1	38728	38728	*	0.322052602992796	1	4.08470244614823	1
NC_031768.1	38740	38740	*	0.215585624495991	1	7.22453450164294	1
NC_031768.1	38848	38848	*	0.969088647313467	1	0.149639677829583	1
NC_031768.1	38851	38851	*	0.709365039284497	1	-2.17846545146249	1
NC_031768.1	38864	38864	*	0.99834758644889	1	0.00635862653666219	1
NC_031768.1	38874	38874	*	0.533215644609685	1	-3.47562526494277	1
NC_031768.1	38884	38884	*	0.657850412198246	1	2.06547619047619	1
NC_031768.1	38898	38898	*	0.454709586232432	1	1.58559113300493	1
NC_031768.1	38904	38904	*	0.791068116023729	1	1.30357142857143	1
NC_031768.1	38909	38909	*	0.138724005194563	1	8.81547619047619	1
NC_031768.1	38924	38924	*	0.723429945566727	1	2.19796523950826	1
NC_031768.1	38936	38936	*	0.390612810703926	1	3.16071428571428	1
NC_031768.1	39249	39249	*	0.145458941733616	1	9.29105616605617	1
NC_031768.1	39277	39277	*	0.245168534095123	1	-7.21535409035409	1
NC_031768.1	39280	39280	*	0.987772857291773	1	0.118284493284493	1
NC_031768.1	39287	39287	*	0.46090583155201	1	6.39117826617827	1
NC_031768.1	39289	39289	*	0.556900854772363	1	4.20100732600732	1
NC_031768.1	41823	41823	*	0.991597812156706	1	-0.0399559107192027	1
NC_031768.1	41847	41847	*	0.191235741680173	1	4.68586387434554	1
NC_031768.1	41856	41856	*	0.0171188609724655	1	15.6585836318545	1
NC_031768.1	41911	41911	*	0.453535945371096	1	-9.52205792196964	1
NC_031768.1	44169	44169	*	0.0230173901512789	1	9.64721647939415	1
NC_031768.1	44170	44170	*	0.7854250796304	1	0.88936007303354	1
NC_031768.1	44177	44177	*	0.0644562715437189	1	10.3966004416957	1
NC_031768.1	44178	44178	*	0.0102593044915837	1	16.6710992907801	1
NC_031768.1	45214	45214	*	0.501975085865403	1	-1.9861567815532	1
NC_031768.1	45267	45267	*	0.316967483933286	1	2.12069119929945	1
NC_031768.1	45268	45268	*	0.464672354656806	1	2.82978110599078	1
NC_031768.1	45300	45300	*	0.600342130414506	1	1.02479259699807	1
NC_031768.1	47334	47334	*	0.243444473459566	1	7.22852471701175	1
NC_031768.1	47411	47411	*	0.579450002853278	1	2.21855833278375	1
NC_031768.1	47419	47419	*	0.570273173653119	1	1.78923010048837	1
NC_031768.1	47450	47450	*	0.236594137593282	1	2.80912053725741	1
NC_031768.1	47455	47455	*	0.864495309434608	1	0.720334798281574	1
NC_031768.1	47482	47482	*	0.422580368690399	1	4.03138528138528	1
NC_031768.1	47746	47746	*	0.8901044726836	1	0.37959147593597	1
NC_031768.1	47755	47755	*	0.716604134639877	1	0.923486217919256	1
NC_031768.1	57105	57105	*	0.312688547649623	1	2.88225831162863	1
NC_031768.1	57106	57106	*	0.210090579906901	1	3.96258921978834	1
NC_031768.1	57115	57115	*	0.197191318635231	1	-6.94614677493489	1
NC_031768.1	57116	57116	*	0.995541949460338	1	-0.021336659663862	1
NC_031768.1	57122	57122	*	0.703880993506001	1	1.35782135743834	1
NC_031768.1	57123	57123	*	0.995725602657718	1	-0.0155269351464482	1
NC_031768.1	57125	57125	*	0.810200711040661	1	0.718170675654972	1
NC_031768.1	57126	57126	*	0.169579174808253	1	3.50009806485355	1
NC_031768.1	57135	57135	*	0.417264247963042	1	4.36073234257698	1
NC_031768.1	57136	57136	*	0.261407655409356	1	5.89635854341736	1
NC_031768.1	57154	57154	*	0.107203078652311	1	-17.4733664089843	1
NC_031768.1	57155	57155	*	0.462695850424555	1	-6.35541971757322	1
NC_031768.1	57199	57199	*	0.250529232888224	1	-2.65233529229818	1
NC_031768.1	57200	57200	*	0.32897285522555	1	-3.14587024669484	1
NC_031768.1	57205	57205	*	0.348886590356476	1	3.2844338899954	1
NC_031768.1	57206	57206	*	0.843950157607694	1	0.722103982973543	1
NC_031768.1	60031	60031	*	0.762428904608704	1	2.55006257822278	1
NC_031768.1	60054	60054	*	0.644366733681873	1	-3.49206848797684	1
NC_031768.1	60119	60119	*	0.612566239950856	1	-2.88820455393803	1
NC_031768.1	60138	60138	*	0.466942172621535	1	-3.9497138568346	1
NC_031768.1	60147	60147	*	0.0793454211478071	1	-12.9192740926158	1
NC_031768.1	69518	69518	*	0.281913122655073	1	3.60163468372424	1
NC_031768.1	69544	69544	*	0.899979885347603	1	-0.472393460198339	1
NC_031768.1	69545	69545	*	0.099531759187194	1	4.66334713140161	1
NC_031768.1	69607	69607	*	0.867718183893936	1	0.580694109407828	1
NC_031768.1	81491	81491	*	0.75743038635684	1	-2.35086836143972	1
NC_031768.1	81567	81567	*	0.372816873407073	1	7.18348854769695	1
NC_031768.1	81585	81585	*	0.217117115487094	1	9.17694437452807	1
NC_031768.1	81588	81588	*	0.719152245782702	1	-2.99521771960735	1
NC_031768.1	81591	81591	*	0.830121864663011	1	1.46992197331991	1
NC_031768.1	86472	86472	*	0.570672300967166	1	-3.57053646208325	1
NC_031768.1	86492	86492	*	0.861148387967474	1	-1.16666911559429	1
NC_031768.1	86495	86495	*	0.107706775149681	1	-20.8824955551964	1
NC_031768.1	86531	86531	*	0.636376295337573	1	-1.44494600814303	1
NC_031768.1	86700	86700	*	0.668406857599057	1	2.67379679144385	1
NC_031768.1	86701	86701	*	0.760662023831211	1	-1.37426367635728	1
NC_031768.1	86725	86725	*	0.517926220084314	1	-4.27807486631016	1
NC_031768.1	86726	86726	*	0.496130596350509	1	-3.08213679685316	1
NC_031768.1	86765	86765	*	0.780965418101173	1	-2.67379679144385	1
NC_031768.1	86766	86766	*	0.92983560618247	1	0.709622894445416	1
NC_031768.1	108637	108637	*	0.859773045717368	1	0.654474132796612	1
NC_031768.1	108717	108717	*	0.164783667288967	1	5.45261340240419	1
NC_031768.1	108796	108796	*	0.349970393457736	1	3.96174863387978	1
NC_031768.1	108811	108811	*	0.252570299178451	1	5.64839572192514	1
NC_031768.1	108820	108820	*	0.850945336494701	1	1.35569300984867	1
NC_031768.1	108828	108828	*	0.694805557043594	1	2.29743206182997	1
NC_031768.1	108829	108829	*	0.807121432348687	1	1.24023886081763	1
NC_031768.1	108841	108841	*	0.283855144110938	1	4.29258241758242	1
NC_031768.1	108842	108842	*	0.560427547493489	1	2.53267973856209	1
NC_031768.1	108880	108880	*	0.352647318329079	1	4.7750172873654	1
NC_031768.1	108881	108881	*	0.868409627721055	1	0.700871550114135	1
NC_031768.1	108893	108893	*	0.210304383825923	1	8.77333794329744	1
NC_031768.1	108894	108894	*	0.255935876401813	1	6.61288649097323	1
NC_031768.1	108922	108922	*	0.901948391229345	1	0.343551797040169	1
NC_031768.1	108962	108962	*	0.955633834186199	1	-0.281781813563631	1
NC_031768.1	108963	108963	*	0.586329994070871	1	3.3622001892459	1
NC_031768.1	109005	109005	*	0.80487267417078	1	-0.322357817177066	1
NC_031768.1	109006	109006	*	0.818030118648227	1	0.441837513269639	1
NC_031768.1	109082	109082	*	0.360384601539086	1	-2.97161172161172	1
NC_031768.1	109089	109089	*	0.988961246906469	1	0.0855698612748201	1
NC_031768.1	109090	109090	*	0.623034448745999	1	2.855782960495	1
NC_031768.1	109131	109131	*	0.506298748774772	1	2.95074349442379	1
NC_031768.1	109132	109132	*	0.0490633793793962	1	5.96960805561576	1
NC_031768.1	109210	109210	*	0.899865939435309	1	-0.994736423268877	1
NC_031768.1	109211	109211	*	0.416698849620064	1	5.86291115816148	1
NC_031768.1	109624	109624	*	0.118225324776022	1	10.0884436126096	1
NC_031768.1	109625	109625	*	0.322330906444389	1	8.58031088082902	1
NC_031768.1	109635	109635	*	0.564742772647762	1	3.46067745605343	1
NC_031768.1	109636	109636	*	0.173251288892816	1	8.38687392055268	1
NC_031768.1	109648	109648	*	0.464200272577061	1	5.23403887048118	1
NC_031768.1	109649	109649	*	0.408349812269525	1	7.26736111111111	1
NC_031768.1	109679	109679	*	0.946964758726119	1	0.351671822065105	1
NC_031768.1	109680	109680	*	0.41749239118475	1	4.69084628670121	1
NC_031768.1	109694	109694	*	0.589076028648837	1	3.85457570308391	1
NC_031768.1	109695	109695	*	0.141532490839815	1	10.6044905008636	1
NC_031768.1	109703	109703	*	0.766735649685633	1	1.82004566994869	1
NC_031768.1	109704	109704	*	0.751709643255125	1	2.1370178468624	1
NC_031768.1	109713	109713	*	0.169329176386716	1	9.43887849095379	1
NC_031768.1	109714	109714	*	0.391490432691399	1	-7.52567542561067	1
NC_031768.1	109717	109717	*	0.260103228471562	1	7.18748465655227	1
NC_031768.1	109718	109718	*	0.267062049891705	1	8.97179044329304	1
NC_031768.1	109731	109731	*	0.157016541703236	1	9.54163455539653	1
NC_031768.1	109732	109732	*	0.778303680893263	1	2.14162348877375	1
NC_031768.1	109822	109822	*	0.315481641930793	1	7.30501944404436	1
NC_031768.1	109823	109823	*	0.229547489728897	1	9.47055468894144	1
NC_031768.1	109892	109892	*	0.76882613281553	1	1.33893749024973	1
NC_031768.1	109893	109893	*	0.750372323983	1	1.67932291840899	1
NC_031768.1	109903	109903	*	0.360878785268357	1	5.36085010380292	1
NC_031768.1	109904	109904	*	0.226437190303886	1	7.14555337460365	1
NC_031768.1	110458	110458	*	0.166610668380289	1	2.05260211284748	1
NC_031768.1	110466	110466	*	0.616764576013265	1	-0.522182419399284	1
NC_031768.1	110467	110467	*	0.470244425763992	1	-0.971678625788215	1
NC_031768.1	110499	110499	*	0.996667614588906	1	0.00688895012400104	1
NC_031768.1	110500	110500	*	0.116886648280393	1	1.79635787558428	1
NC_031768.1	110534	110534	*	0.403616557734602	1	1.05400936897217	1
NC_031768.1	110535	110535	*	0.784738013189489	1	-0.191617742987606	1
NC_031768.1	110543	110543	*	0.449308022700807	1	1.58583631854505	1
NC_031768.1	110544	110544	*	0.850976080124637	1	0.216855091388931	1
NC_031768.1	110550	110550	*	0.42882747901439	1	-1.04574262882337	1
NC_031768.1	110551	110551	*	0.978271958563325	1	-0.0191050040414432	1
NC_031768.1	110560	110560	*	0.579604846901687	1	-1.41731417680692	1
NC_031768.1	110561	110561	*	0.858779347965198	1	-0.358945353289245	1
NC_031768.1	110565	110565	*	0.901321318060103	1	-0.299707602339181	1
NC_031768.1	110566	110566	*	0.857421152428667	1	0.537330316742082	1
NC_031768.1	110573	110573	*	0.165501632656677	1	2.25877192982456	1
NC_031768.1	110574	110574	*	0.611854571374201	1	0.989030749865132	1
NC_031768.1	110583	110583	*	0.513592910527913	1	2.12542149244979	1
NC_031768.1	110584	110584	*	0.505404839758622	1	-2.69100243647755	1
NC_031768.1	110631	110631	*	0.959455496443495	1	0.0730151122560547	1
NC_031768.1	119421	119421	*	0.194269042206994	1	-10.1163719908101	1
NC_031768.1	119455	119455	*	0.856345751318956	1	0.666766556787533	1
NC_031768.1	120200	120200	*	0.169455851155916	1	-6.14059853190288	1
NC_031768.1	120235	120235	*	0.615750786537514	1	-3.1038961038961	1
NC_031768.1	120244	120244	*	0.783307799659212	1	-1.9922077922078	1
NC_031768.1	120246	120246	*	0.927280130684385	1	0.594805194805192	1
NC_031768.1	120273	120273	*	0.813235122658559	1	1.890448261416	1
NC_031768.1	120278	120278	*	0.689707565183925	1	-3.14025974025974	1
NC_031768.1	120283	120283	*	0.998918239659467	1	-0.00779220779220935	1
NC_031768.1	120302	120302	*	0.326943110695994	1	-7.44155844155844	1
NC_031768.1	121628	121628	*	0.686334348240538	1	-1.88034188034188	1
NC_031768.1	121632	121632	*	0.189913253889448	1	9.14727806641066	1
NC_031768.1	121642	121642	*	0.935821293595296	1	0.331539387333378	1
NC_031768.1	121662	121662	*	0.828760202908211	1	-0.298855882202042	1
NC_031768.1	121678	121678	*	0.365398708442742	1	3.41653489948046	1
NC_031768.1	121688	121688	*	0.643837162386708	1	0.872694556905083	1
NC_031768.1	121706	121706	*	0.319836978720025	1	3.63922627080522	1
NC_031768.1	121751	121751	*	0.310308550144328	1	-2.77552856500225	1
NC_031768.1	121756	121756	*	0.698369471465342	1	-0.824175824175824	1
NC_031768.1	121768	121768	*	0.21694979244618	1	3.80116959064327	1
NC_031768.1	121772	121772	*	0.275000673042075	1	-3.89113810166442	1
NC_031768.1	122195	122195	*	0.692047933094614	1	2.48028030446865	1
NC_031768.1	122237	122237	*	0.447379037754301	1	3.03260438062033	1
NC_031768.1	122239	122239	*	0.488952330390807	1	-3.69021523378842	1
NC_031768.1	122922	122922	*	0.457233441762561	1	5.89819182389937	1
NC_031768.1	122941	122941	*	0.00227745311147953	1	27.8478773584906	1
NC_031768.1	122969	122969	*	0.478561674452921	1	3.20165094339623	1
NC_031768.1	122997	122997	*	0.59481746880572	1	2.60926677812277	1
NC_031768.1	124707	124707	*	0.524761283311091	1	1.51253918495298	1
NC_031768.1	124737	124737	*	0.0371434825989856	1	13.125	1
NC_031768.1	124740	124740	*	0.815346001489882	1	1.59027777777778	1
NC_031768.1	124744	124744	*	0.0529135831989251	1	12.7007524707996	1
NC_031768.1	124754	124754	*	0.00670949779727836	1	16.9980539808782	1
NC_031768.1	124767	124767	*	0.568186198631067	1	3.63929372197309	1
NC_031768.1	124773	124773	*	0.252954647479814	1	7.85279547062987	1
NC_031768.1	126004	126004	*	0.268743492126726	1	5.67321951404996	1
NC_031768.1	129382	129382	*	0.134255519609758	1	-3.85890151515152	1
NC_031768.1	129393	129393	*	0.351880586478577	1	3.41147072822465	1
NC_031768.1	129399	129399	*	0.942354505755168	1	-0.15625	1
NC_031768.1	129403	129403	*	0.9341666761224	1	0.0994318181818182	1
NC_031768.1	129413	129413	*	0.379449385601305	1	1.07481060606061	1
NC_031768.1	129434	129434	*	0.725143623316755	1	-0.98051539912005	1
NC_031768.1	130526	130526	*	0.876066462500722	1	0.785848047084003	1
NC_031768.1	130527	130527	*	0.665014997423361	1	1.88720512419934	1
NC_031768.1	130589	130589	*	0.769108873246235	1	-0.906233279828785	1
NC_031768.1	130590	130590	*	0.166620781394428	1	3.56787822305064	1
NC_031768.1	130618	130618	*	0.659274644785035	1	2.90596575708936	1
NC_031768.1	130619	130619	*	0.194704818120355	1	8.7775706741224	1
NC_031768.1	140502	140502	*	0.0185660002984989	1	-24.7252809433813	1
NC_031768.1	140503	140503	*	0.0410934608509446	1	-21.7343297293477	1
NC_031768.1	140525	140525	*	0.592680600751921	1	2.49599693286123	1
NC_031768.1	140526	140526	*	0.598610735136693	1	2.90130294877882	1
NC_031768.1	140601	140601	*	0.0438092260050054	1	-13.5079162092731	1
NC_031768.1	140602	140602	*	0.566710124296621	1	-4.43696558547099	1
NC_031768.1	147249	147249	*	0.0386489707998932	1	5.38115986995643	1
NC_031768.1	147344	147344	*	0.813455953421842	1	1.63412563667232	1
NC_031768.1	147345	147345	*	0.793982643367589	1	-1.59677214385564	1
NC_031768.1	147348	147348	*	0.419225099321836	1	-2.03460038986355	1
NC_031768.1	147354	147354	*	0.558438674472908	1	3.11625874125874	1
NC_031768.1	147365	147365	*	0.234766584794643	1	3.93502331002331	1
NC_031768.1	147414	147414	*	0.182306764806629	1	7.03817016317016	1
NC_031768.1	147499	147499	*	0.474349810706101	1	2.02985162505888	1
NC_031768.1	147530	147530	*	0.637165795835746	1	-0.493111163447951	1
NC_031768.1	147933	147933	*	0.77453944811757	1	-0.314799197371099	1
NC_031768.1	147950	147950	*	0.977747623131655	1	0.0167214354261785	1
NC_031768.1	148003	148003	*	0.95886162480774	1	0.0505494505494505	1
NC_031768.1	148005	148005	*	0.927883318802501	1	0.150492918835607	1
NC_031768.1	148020	148020	*	0.413139400787718	1	0.814197754436798	1
NC_031768.1	148028	148028	*	0.976836512241211	1	0.0173850054328142	1
NC_031768.1	148037	148037	*	0.976836512241211	1	0.0173850054328142	1
NC_031768.1	148110	148110	*	0.966989546884585	1	-0.0222535709823845	1
NC_031768.1	148119	148119	*	0.377162550532067	1	-0.514293139293139	1
NC_031768.1	148128	148128	*	0.895144554852416	1	0.109257401639008	1
NC_031768.1	148155	148155	*	0.487714984048921	1	-0.579253680246491	1
NC_031768.1	148171	148171	*	0.740197010912915	1	0.148758561643836	1
NC_031768.1	148184	148184	*	0.95363169778159	1	-0.0378038320049849	1
NC_031768.1	148189	148189	*	0.671477060328373	1	-0.380690737833595	1
NC_031768.1	148205	148205	*	0.696847379474754	1	-0.178060438350995	1
NC_031768.1	148219	148219	*	0.563118659425037	1	0.4376387619172	1
NC_031768.1	148221	148221	*	0.600596424088054	1	-0.364468864468864	1
NC_031768.1	148223	148223	*	0.219782019354239	1	0.761264202690349	1
NC_031768.1	148284	148284	*	0.98288037375979	1	0.0201522615315719	1
NC_031768.1	148289	148289	*	0.98288037375979	1	0.0201522615315719	1
NC_031768.1	148292	148292	*	0.982732631878595	1	0.0204248366013072	1
NC_031768.1	148295	148295	*	0.98288037375979	1	0.0201522615315719	1
NC_031768.1	148297	148297	*	0.98288037375979	1	0.0201522615315719	1
NC_031768.1	148307	148307	*	0.98288037375979	1	0.0201522615315719	1
NC_031768.1	148322	148322	*	0.98288037375979	1	0.0201522615315719	1
NC_031768.1	148324	148324	*	0.368869385078985	1	1.39946260635916	1
NC_031768.1	148327	148327	*	0.372426866190271	1	1.39946260635916	1
NC_031768.1	148337	148337	*	0.984713009680723	1	0.0180302005859815	1
NC_031768.1	148353	148353	*	0.98288037375979	1	0.0201522615315719	1
NC_031768.1	148367	148367	*	0.534481195909466	1	0.886547603751767	1
NC_031768.1	148372	148372	*	0.90927123212881	1	0.108372290692733	1
NC_031768.1	148399	148399	*	0.912744637874824	1	0.103901611535199	1
NC_031768.1	148413	148413	*	0.912744637874824	1	0.103901611535199	1
NC_031768.1	163945	163945	*	0.642277125929387	1	0.979165768019663	1
NC_031768.1	163946	163946	*	0.285245275593791	1	3.05433186490456	1
NC_031768.1	163959	163959	*	0.786915552110454	1	0.815252555752055	1
NC_031768.1	163960	163960	*	0.269766254321585	1	3.97857821542714	1
NC_031768.1	170571	170571	*	0.322369667397326	1	-1.9596837944664	1
NC_031768.1	170590	170590	*	0.846188613978847	1	-0.701215913115327	1
NC_031768.1	170591	170591	*	0.421207491771364	1	-3.6042584768222	1
NC_031768.1	170642	170642	*	0.832874776049748	1	-0.854502929393508	1
NC_031768.1	170643	170643	*	0.841837326155975	1	-0.922266139657446	1
NC_031768.1	170663	170663	*	0.771982758694235	1	-0.984848484848484	1
NC_031768.1	170804	170804	*	0.207002962778499	1	6.26667619592147	1
NC_031768.1	170805	170805	*	0.493229250133475	1	4.10300048096489	1
NC_031768.1	170822	170822	*	0.0605085793984745	1	11.0503621116829	1
NC_031768.1	170823	170823	*	0.731311597126842	1	2.45367958925515	1
NC_031768.1	170842	170842	*	0.484383090506299	1	-1.38978436850777	1
NC_031768.1	170843	170843	*	0.605024604301445	1	2.16064227311407	1
NC_031768.1	172677	172677	*	0.516657034566227	1	-6.11202694954128	1
NC_031768.1	172678	172678	*	0.933687799016548	1	-0.552729407161023	1
NC_031768.1	172730	172730	*	0.19893940331834	1	2.81859231651376	1
NC_031768.1	172731	172731	*	0.194037026407579	1	2.69202674346651	1
NC_031768.1	175668	175668	*	0.221818270222142	1	-6.1652101539742	1
NC_031768.1	175669	175669	*	0.320101439695085	1	-5.24773472141893	1
NC_031768.1	175672	175672	*	0.727861512335397	1	-1.37952559300873	1
NC_031768.1	175673	175673	*	0.239411721955068	1	3.63601310969731	1
NC_031768.1	175708	175708	*	0.215185317482614	1	4.14179104477611	1
NC_031768.1	175709	175709	*	0.317173725660678	1	2.33274647887324	1
NC_031768.1	175719	175719	*	0.173729210531279	1	-6.96421140241364	1
NC_031768.1	175720	175720	*	0.00141088752759799	1	-12.539039907461	1
NC_031768.1	175723	175723	*	0.855578530564045	1	0.409904286308782	1
NC_031768.1	175724	175724	*	0.491589442675681	1	-1.5795923632611	1
NC_031768.1	175741	175741	*	0.0651521187509057	1	2.61332227750138	1
NC_031768.1	175742	175742	*	0.547531337598644	1	1.30325814536341	1
NC_031768.1	175747	175747	*	0.713981126104128	1	-0.717852684144815	1
NC_031768.1	175748	175748	*	0.439739275488477	1	1.34952766531714	1
NC_031768.1	175755	175755	*	0.604860975068605	1	-0.733830845771144	1
NC_031768.1	175756	175756	*	0.495961989222232	1	1.31868131868131	1
NC_031768.1	175757	175757	*	0.991842679259816	1	0.0207296849087935	1
NC_031768.1	175758	175758	*	0.125828966379875	1	3.10391363022943	1
NC_031768.1	181152	181152	*	0.567803179374098	1	1.63348490434641	1
NC_031768.1	181153	181153	*	0.832223266044833	1	0.481023471504705	1
NC_031768.1	181158	181158	*	0.0574707009481432	1	8.59346196386875	1
NC_031768.1	181159	181159	*	0.928541743826633	1	0.299599632094349	1
NC_031768.1	181161	181161	*	0.207639282560575	1	10.1091720945475	1
NC_031768.1	181162	181162	*	0.0114695033708021	1	18.6583617378131	1
NC_031768.1	181170	181170	*	0.868095570611133	1	-1.05587644914178	1
NC_031768.1	181171	181171	*	0.720576726628732	1	2.23921982362171	1
NC_031768.1	181204	181204	*	0.298793060984986	1	-4.02380074556552	1
NC_031768.1	181205	181205	*	0.637849146009179	1	1.58924454089244	1
NC_031768.1	181220	181220	*	0.469678431228494	1	-3.20244971529229	1
NC_031768.1	181221	181221	*	0.809081199801943	1	-0.74189796028783	1
NC_031768.1	181222	181222	*	0.513285084271535	1	2.15988693621728	1
NC_031768.1	181223	181223	*	0.326249943096452	1	2.29873397175783	1
NC_031768.1	181233	181233	*	0.52654810228199	1	4.17537175863341	1
NC_031768.1	181234	181234	*	0.561749169727328	1	3.06565492614835	1
NC_031768.1	181244	181244	*	0.0645498233467126	1	6.27483511531687	1
NC_031768.1	181245	181245	*	0.736687462376026	1	1.09357247200129	1
NC_031768.1	183224	183224	*	0.0282483703706866	1	15.8290856960816	1
NC_031768.1	183225	183225	*	0.145049548363586	1	11.4810286053061	1
NC_031768.1	183235	183235	*	0.625259122030754	1	-2.74370818732079	1
NC_031768.1	183236	183236	*	0.0706263447450524	1	10.2063880243071	1
NC_031768.1	183270	183270	*	0.389408345572907	1	-4.91829038340667	1
NC_031768.1	183271	183271	*	0.955986636809428	1	-0.209352304728028	1
NC_031768.1	183287	183287	*	0.526872311424055	1	3.14988849952215	1
NC_031768.1	183288	183288	*	0.512063579859063	1	3.02623732856291	1
NC_031768.1	183292	183292	*	0.90240220846929	1	-0.235700817096163	1
NC_031768.1	183293	183293	*	0.838264486069403	1	0.420557284719125	1
NC_031768.1	183294	183294	*	0.451626595471784	1	3.63323850165955	1
NC_031768.1	183295	183295	*	0.319046487335907	1	4.35193419297465	1
NC_031768.1	183303	183303	*	0.0263578925221923	1	13.3021179073811	1
NC_031768.1	183304	183304	*	0.115665832145523	1	8.14621313176226	1
NC_031768.1	183310	183310	*	0.135402592894746	1	6.73897581792319	1
NC_031768.1	183311	183311	*	0.394285053243214	1	-4.43345190455017	1
NC_031768.1	183314	183314	*	0.680440778259187	1	-1.72079974711553	1
NC_031768.1	183315	183315	*	0.490169003119692	1	-3.66644434563509	1
NC_031768.1	183339	183339	*	0.201873639472098	1	7.93622569938359	1
NC_031768.1	183340	183340	*	0.555246964962122	1	3.3440788498592	1
NC_031768.1	183713	183713	*	0.463420735878079	1	3.7384463028169	1
NC_031768.1	183745	183745	*	0.21442182104604	1	8.03571428571429	1
NC_031768.1	183820	183820	*	0.710341804163047	1	2.36125545624609	1
NC_031768.1	183849	183849	*	0.57222606735066	1	2.82131227049124	1
NC_031768.1	184435	184435	*	0.61069983180317	1	2.73077440624369	1
NC_031768.1	184479	184479	*	0.397865051786745	1	2.27454277906244	1
NC_031768.1	184498	184498	*	0.130188743544809	1	7.0842968257305	1
NC_031768.1	184507	184507	*	0.109581472209645	1	9.09567331879926	1
NC_031768.1	184516	184516	*	0.610879271984966	1	2.94761620410035	1
NC_031768.1	184519	184519	*	0.260443281772085	1	-5.64685723187165	1
NC_031768.1	185288	185288	*	0.996670778967105	1	0.0060916179337232	1
NC_031768.1	185294	185294	*	0.0204853087232146	1	-14.8335339781643	1
NC_031768.1	185295	185295	*	0.458575796190333	1	-4.51322290031967	1
NC_031768.1	185307	185307	*	0.362700460731305	1	-7.48796741947427	1
NC_031768.1	185308	185308	*	0.419224407959274	1	5.18018018018018	1
NC_031768.1	185325	185325	*	0.624298869228442	1	-2.52684191040355	1
NC_031768.1	185326	185326	*	0.440326500230033	1	-3.95927601809955	1
NC_031768.1	185334	185334	*	0.830325140968744	1	1.46550660249291	1
NC_031768.1	185335	185335	*	0.506189971726299	1	4.30084621261092	1
NC_031768.1	185349	185349	*	0.748333183754312	1	-2.09490312230038	1
NC_031768.1	185350	185350	*	0.659384862865973	1	-3.1676838128451	1
NC_031768.1	185356	185356	*	0.612615526885079	1	-3.39689004072566	1
NC_031768.1	185357	185357	*	0.0543923719731585	1	13.1082153140977	1
NC_031768.1	185361	185361	*	0.827136592524924	1	-1.11995557201036	1
NC_031768.1	185362	185362	*	0.985155725275027	1	0.0900900900900919	1
NC_031768.1	185372	185372	*	0.21028202529936	1	-8.20992225101814	1
NC_031768.1	185373	185373	*	0.754351703626495	1	-2.01065537877682	1
NC_031768.1	185377	185377	*	0.100623005256672	1	5.91484687944179	1
NC_031768.1	185444	185444	*	0.937948952993532	1	-0.306921929551374	1
NC_031768.1	185449	185449	*	0.504965730697611	1	-2.06895703912539	1
NC_031768.1	185451	185451	*	0.961906420316189	1	-0.257748856726059	1
NC_031768.1	185460	185460	*	0.327499433808649	1	-5.65777180416004	1
NC_031768.1	185466	185466	*	0.521114001547435	1	-2.06895703912539	1
NC_031768.1	185476	185476	*	0.947331899921959	1	0.265944368863613	1
NC_031768.1	185506	185506	*	0.887271493609993	1	-0.719808051186355	1
NC_031768.1	185518	185518	*	0.185859045109414	1	-6.84261974584555	1
NC_031768.1	186975	186975	*	0.556417236283925	1	1.30020049820767	1
NC_031768.1	186988	186988	*	0.135273575104357	1	-5.41104993354852	1
NC_031768.1	186989	186989	*	0.933929074355602	1	0.433343838638511	1
NC_031768.1	186994	186994	*	0.290510347583631	1	-8.47826086956522	1
NC_031768.1	186995	186995	*	0.200801215555019	1	-10.2558041811115	1
NC_031768.1	187002	187002	*	0.285780049890203	1	-6.15361896926355	1
NC_031768.1	187003	187003	*	0.313009892683994	1	-7.06374860897673	1
NC_031768.1	187037	187037	*	0.628124836687542	1	-2.19806763285024	1
NC_031768.1	187038	187038	*	0.759178722681633	1	-1.83580208005042	1
NC_031768.1	187040	187040	*	0.39882638540581	1	7.22222222222222	1
NC_031768.1	187041	187041	*	0.681097751607145	1	-3.43786111986553	1
NC_031768.1	187055	187055	*	0.05944318086336	1	5.7070493879274	1
NC_031768.1	187056	187056	*	0.0957973109647847	1	7.77129950625066	1
NC_031768.1	187058	187058	*	0.181628670972731	1	6.98067632850242	1
NC_031768.1	187059	187059	*	0.22306317974273	1	-7.41937178275028	1
NC_031768.1	187067	187067	*	0.557401860263743	1	-1.13526570048309	1
NC_031768.1	187068	187068	*	0.725405562250011	1	0.459607101586301	1
NC_031768.1	187070	187070	*	0.0501518682027611	1	-7.97881652661064	1
NC_031768.1	187143	187143	*	0.331165043659844	1	-2.37306463504546	1
NC_031768.1	187187	187187	*	0.588397802701	1	1.50582534281885	1
NC_031768.1	187205	187205	*	0.641100163407576	1	-1.32022609977881	1
NC_031768.1	187215	187215	*	0.541660730974332	1	-1.95451982710018	1
NC_031768.1	187223	187223	*	0.131941862182563	1	5.49783678653647	1
NC_031768.1	187237	187237	*	0.613656155069238	1	1.01994967649174	1
NC_031768.1	187503	187503	*	0.199909727912133	1	-3.6908538197198	1
NC_031768.1	187539	187539	*	0.478404019795319	1	-3.10783622639292	1
NC_031768.1	187554	187554	*	0.946494530016519	1	0.309498634240901	1
NC_031768.1	187908	187908	*	0.0356524968589564	1	16.6804888694893	1
NC_031768.1	187909	187909	*	0.214348044081924	1	6.30219453748866	1
NC_031768.1	188135	188135	*	0.585075714323412	1	5.80750763858577	1
NC_031768.1	188136	188136	*	0.807567880601466	1	1.62917499286326	1
NC_031768.1	188139	188139	*	0.513690830834298	1	2.63844656758669	1
NC_031768.1	188140	188140	*	0.328743881267689	1	-1.64972880388239	1
NC_031768.1	188221	188221	*	0.463560189262147	1	1.15428497154906	1
NC_031768.1	188222	188222	*	0.379267277831033	1	-1.95434223005013	1
NC_031768.1	188249	188249	*	0.102020942662377	1	-6.62062043268536	1
NC_031768.1	188250	188250	*	0.0259552668638177	1	-7.7507564467326	1
NC_031768.1	188256	188256	*	0.942051887085603	1	-0.170856017606857	1
NC_031768.1	188257	188257	*	0.400437968423203	1	-1.98307593063408	1
NC_031768.1	188273	188273	*	0.304558624765964	1	1.88216930448671	1
NC_031768.1	188274	188274	*	0.992267776647169	1	-0.0232690806461266	1
NC_031768.1	188290	188290	*	0.650992152675742	1	1.32920189968725	1
NC_031768.1	188291	188291	*	0.635612353229641	1	-1.41190776436678	1
NC_031768.1	188318	188318	*	0.533959087258318	1	-2.3508130903209	1
NC_031768.1	188319	188319	*	0.477808494313238	1	-3.06450398916153	1
NC_031768.1	188416	188416	*	0.374967867929787	1	2.17801605216955	1
NC_031768.1	188427	188427	*	0.506561370663739	1	-2.50392278769577	1
NC_031768.1	188428	188428	*	0.860960429420764	1	0.615648936931779	1
NC_031768.1	188435	188435	*	0.170990348918796	1	3.00426325606182	1
NC_031768.1	188436	188436	*	0.876584179997552	1	0.18970577707782	1
NC_031768.1	188439	188439	*	0.934205042517075	1	0.321964650501827	1
NC_031768.1	188440	188440	*	0.396739819299256	1	2.74775097239124	1
NC_031768.1	188495	188495	*	0.671016747209543	1	-4.79267875978667	1
NC_031768.1	188496	188496	*	0.695997907072561	1	0.888616378536811	1
NC_031768.1	188611	188611	*	0.527574480974571	1	-1.12390767477204	1
NC_031768.1	188631	188631	*	0.902451201350519	1	0.251168224299059	1
NC_031768.1	188632	188632	*	0.531030901331435	1	-0.796232817741216	1
NC_031768.1	188633	188633	*	0.303054419460937	1	-2.03804347826086	1
NC_031768.1	188634	188634	*	0.286879846472221	1	1.46550002181145	1
NC_031768.1	188640	188640	*	0.992497916414461	1	0.0292056074766345	1
NC_031768.1	188641	188641	*	0.63255232798578	1	-1.48817984245904	1
NC_031768.1	188646	188646	*	0.514284048467785	1	5.40693146417445	1
NC_031768.1	188647	188647	*	0.291733522235108	1	7.8068838068838	1
NC_031768.1	188656	188656	*	0.380332709228445	1	-2.52428074033352	1
NC_031768.1	188657	188657	*	0.698006994018851	1	0.786447136543555	1
NC_031768.1	188669	188669	*	0.636556418809776	1	1.56702898550725	1
NC_031768.1	188670	188670	*	0.401404954438331	1	1.96341619975975	1
NC_031768.1	188674	188674	*	0.934701642081142	1	0.443840579710153	1
NC_031768.1	188675	188675	*	0.282372621791115	1	4.29981051721442	1
NC_031768.1	188703	188703	*	0.409855619268118	1	2.33612077674262	1
NC_031768.1	188726	188726	*	0.971675193565102	1	-0.0978008480279985	1
NC_031768.1	188745	188745	*	0.251941691522919	1	-5.67805685358255	1
NC_031768.1	188746	188746	*	0.117830843879013	1	-5.09338772005152	1
NC_031768.1	188754	188754	*	0.356827067946439	1	-3.11283099688474	1
NC_031768.1	188755	188755	*	0.758148469054111	1	0.964841298675556	1
NC_031768.1	188786	188786	*	0.687884980444927	1	-0.654692367601239	1
NC_031768.1	188787	188787	*	0.481464421626089	1	-1.22576543250652	1
NC_031768.1	188788	188788	*	0.227409961532974	1	-2.16364875389409	1
NC_031768.1	188789	188789	*	0.346783631235031	1	-1.14567163193183	1
NC_031768.1	188805	188805	*	0.595016781838268	1	1.21446651090343	1
NC_031768.1	188806	188806	*	0.329761471660552	1	-1.7657793044225	1
NC_031768.1	191580	191580	*	0.80320215587845	1	-1.29509713228492	1
NC_031768.1	191585	191585	*	0.559726193389246	1	3.125	1
NC_031768.1	191650	191650	*	0.796670197036279	1	-0.802203065134099	1
NC_031768.1	191652	191652	*	0.298613664637824	1	3.00526819923371	1
NC_031768.1	197177	197177	*	0.841091100817675	1	-1.45387700534759	1
NC_031768.1	197185	197185	*	0.0197461307612923	1	15.7821566731141	1
NC_031768.1	198359	198359	*	0.14313640691062	1	7.3458827058647	1
NC_031768.1	206812	206812	*	0.195398581771643	1	-4.40042526999049	1
NC_031768.1	206819	206819	*	0.70149393902504	1	1.90357877829643	1
NC_031768.1	206820	206820	*	0.657561547976911	1	-2.18379718930835	1
NC_031768.1	206887	206887	*	0.300327673856032	1	-6.60364851248874	1
NC_031768.1	206888	206888	*	0.95370587554495	1	-0.399877899877898	1
NC_031768.1	207002	207002	*	0.33111887825523	1	6.6772534785239	1
NC_031768.1	207003	207003	*	0.165690496449187	1	10.3706255166713	1
NC_031768.1	207170	207170	*	0.564303627192138	1	1.37386397470616	1
NC_031768.1	211023	211023	*	0.181504468790793	1	-7.23752598752598	1
NC_031768.1	211024	211024	*	0.293024402823737	1	-4.83788058521155	1
NC_031768.1	211032	211032	*	0.995990512305742	1	-0.032793782793783	1
NC_031768.1	211033	211033	*	0.564120476591195	1	-3.21141426123633	1
NC_031768.1	211051	211051	*	0.711538513801869	1	-1.48685773685774	1
NC_031768.1	211052	211052	*	0.933973321300853	1	0.297218927112164	1
NC_031768.1	211057	211057	*	0.768504021124604	1	-0.799880763116056	1
NC_031768.1	211058	211058	*	0.614922505072451	1	-1.28854727539721	1
NC_031768.1	211080	211080	*	0.991356949188767	1	0.0360091885515557	1
NC_031768.1	211081	211081	*	0.836679886916719	1	0.754580202978783	1
NC_031768.1	211092	211092	*	0.366853107257195	1	3.67150238473768	1
NC_031768.1	211093	211093	*	0.272425091252974	1	-3.97324370633979	1
NC_031768.1	247062	247062	*	0.623912495959448	1	2.05511083743842	1
NC_031768.1	247161	247161	*	0.596565616359691	1	-2.88639162561576	1
NC_031768.1	247192	247192	*	0.175589740856136	1	7.85868226600985	1
NC_031768.1	247203	247203	*	0.551519731037047	1	-1.60868226600985	1
NC_031768.1	247257	247257	*	0.402406654300423	1	1.1917180338233	1
NC_031768.1	247267	247267	*	0.659855092521685	1	0.622212931995541	1
NC_031768.1	247268	247268	*	0.745301801242747	1	-0.479258328095537	1
NC_031768.1	247277	247277	*	0.704686361729321	1	-0.293338907469342	1
NC_031768.1	247278	247278	*	0.977273006239545	1	0.0223785166240409	1
NC_031768.1	247343	247343	*	0.265751396088906	1	3.2103844317767	1
NC_031768.1	247344	247344	*	0.398315256721346	1	2.63199245757385	1
NC_031768.1	247345	247345	*	0.679876544876862	1	-1.34647651006711	1
NC_031768.1	247346	247346	*	0.767699765666614	1	1.01037083595223	1
NC_031768.1	247351	247351	*	0.839258000667818	1	-0.222725073292916	1
NC_031768.1	252426	252426	*	0.928436744833435	1	0.186496578497171	1
NC_031768.1	252452	252452	*	0.488005706433898	1	-3.98502563546103	1
NC_031768.1	252453	252453	*	0.591592419912854	1	-1.9656320876157	1
NC_031768.1	252513	252513	*	0.375772845232944	1	-1.57054871220605	1
NC_031768.1	259699	259699	*	0.635343181955743	1	-2.88933652272442	1
NC_031768.1	259725	259725	*	0.498282863169964	1	2.74375486667929	1
NC_031768.1	260071	260071	*	0.427452510012114	1	6.65137614678899	1
NC_031768.1	260101	260101	*	0.375394052346272	1	6.2259261853071	1
NC_031768.1	260799	260799	*	0.402870159075913	1	2.69694780171659	1
NC_031768.1	265685	265685	*	0.586987459592635	1	2.25071041074657	1
NC_031768.1	265691	265691	*	0.706985871340431	1	-1.02579006286059	1
NC_031768.1	265703	265703	*	0.117741406738975	1	5.24040124524385	1
NC_031768.1	265721	265721	*	0.65813652796027	1	1.94569353164995	1
NC_031768.1	265745	265745	*	0.409514470589019	1	-3.01215917464996	1
NC_031768.1	269605	269605	*	0.471106093409215	1	-3.68723078865769	1
NC_031768.1	269606	269606	*	0.805305502446173	1	1.6494238061927	1
NC_031768.1	275793	275793	*	0.736651157292479	1	-0.775738415151781	1
NC_031768.1	275815	275815	*	0.829863401443342	1	1.42857142857143	1
NC_031768.1	275816	275816	*	0.73130878081262	1	-2.62858851674641	1
NC_031768.1	275889	275889	*	0.713245120986911	1	1.07761194029851	1
NC_031768.1	287269	287269	*	0.145566678483054	1	-8.59270172853798	1
NC_031768.1	287270	287270	*	0.744757094129367	1	-1.79210236653825	1
NC_031768.1	287273	287273	*	0.593152131226991	1	-3.25186140124708	1
NC_031768.1	287274	287274	*	0.742245074712833	1	-1.74901015665347	1
NC_031768.1	287317	287317	*	0.765144037315126	1	-2.03372885369254	1
NC_031768.1	287318	287318	*	0.537575947969396	1	-4.93157714676702	1
NC_031768.1	287323	287323	*	0.665969297348878	1	2.97924362824568	1
NC_031768.1	287324	287324	*	0.833626380541578	1	-1.46324668617662	1
NC_031768.1	287329	287329	*	0.236099999019373	1	7.66331658291457	1
NC_031768.1	287330	287330	*	0.783175220013655	1	-1.61473575486315	1
NC_031768.1	287338	287338	*	0.263036925828618	1	5.101423347102	1
NC_031768.1	287339	287339	*	0.0434102461467001	1	-9.41614691614692	1
NC_031768.1	287983	287983	*	0.349608118799941	1	2.58828933043005	1
NC_031768.1	288008	288008	*	0.725823895338184	1	-0.322366630375612	1
NC_031768.1	288145	288145	*	0.953914475719467	1	-0.646242833742833	1
NC_031768.1	311163	311163	*	0.0685458970850321	1	9.0913935518252	1
NC_031768.1	311185	311185	*	0.735379064175047	1	-1.27897681854516	1
NC_031768.1	311195	311195	*	0.678598705134013	1	-2.44071409539035	1
NC_031768.1	311227	311227	*	0.31531363831514	1	-3.01625366373568	1
NC_031768.1	317688	317688	*	0.755195517521983	1	-0.683659188260741	1
NC_031768.1	317704	317704	*	0.791646578450356	1	0.762692031226492	1
NC_031768.1	317735	317735	*	0.182864604852745	1	8.630862583392	1
NC_031768.1	317749	317749	*	0.601394219744392	1	2.45774895103726	1
NC_031768.1	317753	317753	*	0.63806142696696	1	-2.98097658013073	1
NC_031768.1	318529	318529	*	0.251981151047132	1	2.04982655313781	1
NC_031768.1	318542	318542	*	0.984515946968658	1	0.0175554092604784	1
NC_031768.1	318557	318557	*	0.25682701771571	1	2.05837173579109	1
NC_031768.1	318568	318568	*	0.984515946968658	1	0.0175554092604784	1
NC_031768.1	318588	318588	*	0.473981067037017	1	1.41321044546851	1
NC_031768.1	318605	318605	*	0.984515946968658	1	0.0175554092604784	1
NC_031768.1	318610	318610	*	0.980482776414573	1	0.0222469410456062	1
NC_031768.1	333751	333751	*	0.0528334567042619	1	12.7336497934844	1
NC_031768.1	333770	333770	*	0.877758928816229	1	0.920608108108106	1
NC_031768.1	337244	337244	*	0.358050522987997	1	2.36918604651163	1
NC_031768.1	337250	337250	*	0.505122274327294	1	2.52774841437633	1
NC_031768.1	337269	337269	*	0.0498827616291095	1	5.79353386752589	1
NC_031768.1	337277	337277	*	0.968108432336004	1	0.17391288986871	1
NC_031768.1	337280	337280	*	0.897391857505979	1	-0.398655113804192	1
NC_031768.1	337307	337307	*	0.651285224057001	1	1.00976914474575	1
NC_031768.1	337309	337309	*	0.0206446730319811	1	10.3351875624019	1
NC_031768.1	337333	337333	*	0.509391887880757	1	-0.918019177741525	1
NC_031768.1	337338	337338	*	0.43196207928681	1	1.4592010986926	1
NC_031768.1	337358	337358	*	0.822691410753194	1	0.524900046773269	1
NC_031768.1	337382	337382	*	0.382746822594971	1	2.08970347720969	1
NC_031768.1	337397	337397	*	0.631355545859404	1	1.13138686131387	1
NC_031768.1	337420	337420	*	0.122081192315053	1	3.65230289836513	1
NC_031768.1	337968	337968	*	0.918078117633748	1	0.411665690866514	1
NC_031768.1	337969	337969	*	0.561158272977448	1	-3.4322850874277	1
NC_031768.1	338009	338009	*	0.766704846600465	1	0.905994585939096	1
NC_031768.1	338010	338010	*	0.0995495635790153	1	9.63865434479091	1
NC_031768.1	338036	338036	*	0.555432155431811	1	-2.92140223134418	1
NC_031768.1	338037	338037	*	0.957338705555185	1	0.357356558739452	1
NC_031768.1	339826	339826	*	0.326156588188303	1	2.15186194368756	1
NC_031768.1	342259	342259	*	0.230348041433026	1	11.2510766580534	1
NC_031768.1	342295	342295	*	0.672979823830685	1	3.76676510397441	1
NC_031768.1	343959	343959	*	0.992127264094602	1	-0.0446331282584311	1
NC_031768.1	351135	351135	*	0.855062486090581	1	-0.625021582236956	1
NC_031768.1	351252	351252	*	0.172192925377299	1	3.65646258503401	1
NC_031768.1	351294	351294	*	0.870799988805311	1	0.255102040816327	1
NC_031768.1	351752	351752	*	0.692650811418305	1	-0.936249285305889	1
NC_031768.1	351783	351783	*	0.324194285841926	1	-2.82182835820896	1
NC_031768.1	351787	351787	*	0.97276204553178	1	0.0329982739364403	1
NC_031768.1	351793	351793	*	0.948029208028941	1	0.0606343283582089	1
NC_031768.1	351801	351801	*	0.906961224841679	1	0.184423322457086	1
NC_031768.1	351812	351812	*	0.282497798950572	1	-1.81436567164179	1
NC_031768.1	351819	351819	*	0.948029208028941	1	0.0606343283582089	1
NC_031768.1	351826	351826	*	0.427887917573143	1	-1.22015081692501	1
NC_031768.1	351833	351833	*	0.528485917286907	1	0.874020494273659	1
NC_031768.1	351866	351866	*	0.827051337533415	1	-0.391802290536468	1
NC_031768.1	351878	351878	*	0.9332950235348	1	0.0803697006228652	1
NC_031768.1	351892	351892	*	0.881832869792992	1	0.241109101868595	1
NC_031768.1	351907	351907	*	0.524163319018791	1	0.874020494273659	1
NC_031768.1	351911	351911	*	0.528253545685268	1	0.872004852896573	1
NC_031768.1	352131	352131	*	0.564033378461945	1	-0.629842005734155	1
NC_031768.1	352136	352136	*	0.960834991213401	1	-0.0381260294027939	1
NC_031768.1	352138	352138	*	0.929795812749602	1	-0.114378088208382	1
NC_031768.1	352140	352140	*	0.565246273189513	1	-0.628506606984088	1
NC_031768.1	352142	352142	*	0.41939223020481	1	1.43201366436894	1
NC_031768.1	352147	352147	*	0.641078954753622	1	0.494249596046003	1
NC_031768.1	352149	352149	*	0.56520011901104	1	-0.628506606984088	1
NC_031768.1	352159	352159	*	0.653079131217686	1	-0.706094064539742	1
NC_031768.1	352165	352165	*	0.95685808999696	1	-0.0426136363636364	1
NC_031768.1	352187	352187	*	0.647094729264647	1	0.477337888122979	1
NC_031768.1	352192	352192	*	0.648998167095844	1	0.477337888122979	1
NC_031768.1	352194	352194	*	0.960834991213401	1	-0.0381260294027939	1
NC_031768.1	352198	352198	*	0.25113569370338	1	-2.56696428571429	1
NC_031768.1	353782	353782	*	0.242457368834166	1	-5.12332660920595	1
NC_031768.1	353815	353815	*	0.479635136739569	1	-4.43984095186062	1
NC_031768.1	353835	353835	*	0.354089344313409	1	-3.39874339828811	1
NC_031768.1	353840	353840	*	0.657864485565717	1	1.74755660778243	1
NC_031768.1	353842	353842	*	0.271970072369526	1	6.4173192496813	1
NC_031768.1	353849	353849	*	0.621909546626572	1	1.9767194803618	1
NC_031768.1	353854	353854	*	0.108310060626789	1	3.73565835002732	1
NC_031768.1	353863	353863	*	0.251862180086742	1	1.38133952768099	1
NC_031768.1	354025	354025	*	0.68919820412002	1	-2.6605222734255	1
NC_031768.1	354046	354046	*	0.717064280173271	1	-1.11627906976745	1
NC_031768.1	354049	354049	*	0.809625248578591	1	0.661498708010333	1
NC_031768.1	354061	354061	*	0.0645674731764043	1	-6.08333333333333	1
NC_031768.1	354088	354088	*	0.9685251388786	1	-0.208909370199695	1
NC_031768.1	354100	354100	*	0.945551552239803	1	0.266578496001324	1
NC_031768.1	354103	354103	*	0.535179657373452	1	-1.76346801346802	1
NC_031768.1	354112	354112	*	0.282806171742136	1	-4.45433598659405	1
NC_031768.1	354115	354115	*	0.0219065691850355	1	10.6964809384164	1
NC_031768.1	354120	354120	*	0.63829930060603	1	-0.887096774193552	1
NC_031768.1	354124	354124	*	0.715579107201628	1	0.981357352325096	1
NC_031768.1	354126	354126	*	0.588584429226561	1	-0.893380812735656	1
NC_031768.1	354136	354136	*	0.323423503484364	1	-4.38973063973064	1
NC_031768.1	354139	354139	*	0.901749790420997	1	-0.635735232509427	1
NC_031768.1	354144	354144	*	0.262293910954755	1	-3.61719588409822	1
NC_031768.1	354146	354146	*	0.251750201362747	1	8.08501683501683	1
NC_031768.1	354175	354175	*	0.947833818202977	1	-0.282654326877207	1
NC_031768.1	354176	354176	*	0.851629235166147	1	0.685425685425689	1
NC_031768.1	354180	354180	*	0.704878657728399	1	-1.87839900772827	1
NC_031768.1	354181	354181	*	0.87062153414041	1	0.633116075426643	1
NC_031768.1	354206	354206	*	0.358963454271917	1	-4.12055147409598	1
NC_031768.1	354207	354207	*	0.898672296119551	1	-0.416687397382964	1
NC_031768.1	354208	354208	*	0.36892277291642	1	2.87782654326877	1
NC_031768.1	354209	354209	*	0.762350886923789	1	1.15850186895067	1
NC_031768.1	354213	354213	*	0.531708233027441	1	-2.27435359221448	1
NC_031768.1	354214	354214	*	0.73763685054865	1	1.09909151669678	1
NC_031768.1	354219	354219	*	0.694342762620297	1	1.59455204656044	1
NC_031768.1	354220	354220	*	0.135881273431105	1	7.24806297497339	1
NC_031768.1	354224	354224	*	0.799213513480639	1	-0.889666914462484	1
NC_031768.1	354225	354225	*	0.968529099554883	1	0.153476743322523	1
NC_031768.1	354235	354235	*	0.9790253372841	1	0.0767367689024301	1
NC_031768.1	354236	354236	*	0.227631739497006	1	5.17860237146324	1
NC_031768.1	354240	354240	*	0.521191789138733	1	1.95678760701182	1
NC_031768.1	354241	354241	*	0.473705895578046	1	3.24776592321212	1
NC_031768.1	354263	354263	*	0.0520307668594162	1	5.81886270394046	1
NC_031768.1	354264	354264	*	0.346549213973501	1	-4.20336368612231	1
NC_031768.1	357525	357525	*	0.701651028170207	1	1.44155844155844	1
NC_031768.1	357579	357579	*	0.440938931860038	1	-2.76776728806249	1
NC_031768.1	357609	357609	*	0.824768417487341	1	0.844052588238642	1
NC_031768.1	358243	358243	*	0.471523643535788	1	3.00683614612262	1
NC_031768.1	358313	358313	*	0.669760135208031	1	1.54393478861564	1
NC_031768.1	358878	358878	*	0.995734334429231	1	0.0127187627187664	1
NC_031768.1	358896	358896	*	0.419779965717246	1	-3.17205942205943	1
NC_031768.1	358899	358899	*	0.652067020662789	1	0.852157102157103	1
NC_031768.1	358901	358901	*	0.972608745959654	1	-0.0737688237688161	1
NC_031768.1	358912	358912	*	0.361455469441733	1	4.0572853072853	1
NC_031768.1	358936	358936	*	0.811284630158897	1	0.581900961735216	1
NC_031768.1	358938	358938	*	0.380921106302145	1	-7.42403314917127	1
NC_031768.1	358943	358943	*	0.594034088447951	1	-1.07555760180069	1
NC_031768.1	358945	358945	*	0.216944159719762	1	2.34099961454451	1
NC_031768.1	358958	358958	*	0.830711562338719	1	0.681611080736289	1
NC_031768.1	358962	358962	*	0.426778517366183	1	1.43388869195321	1
NC_031768.1	358968	358968	*	0.49316372940521	1	-4.50895016932752	1
NC_031768.1	358993	358993	*	0.0644309765798343	1	-10.0293218147996	1
NC_031768.1	359013	359013	*	0.765945113083772	1	1.1779283518414	1
NC_031768.1	359026	359026	*	0.559151145497295	1	2.94108579708358	1
NC_031768.1	359064	359064	*	0.0417290239362533	1	-6.85782556750298	1
NC_031768.1	359066	359066	*	0.693039463581553	1	1.17084826762246	1
NC_031768.1	359073	359073	*	0.680187402305177	1	1.50142314990512	1
NC_031768.1	359079	359079	*	0.401512557643424	1	-2.71599657827203	1
NC_031768.1	359115	359115	*	0.0273859674466901	1	9.72637642627672	1
NC_031768.1	359119	359119	*	0.66113953421065	1	-0.908385953251356	1
NC_031768.1	359125	359125	*	0.976978545352429	1	0.099700897308086	1
NC_031768.1	359130	359130	*	0.317095308455732	1	3.01318267419962	1
NC_031768.1	359136	359136	*	0.852205093063813	1	0.548462836598429	1
NC_031768.1	359139	359139	*	0.577313019750992	1	0.691540098319754	1
NC_031768.1	359145	359145	*	0.10529808671886	1	-4.30882676645388	1
NC_031768.1	359156	359156	*	0.654019712295315	1	-0.518510258697591	1
NC_031768.1	359164	359164	*	0.331830287914288	1	3.06148653606281	1
NC_031768.1	359167	359167	*	0.868821184236455	1	-0.675750526199181	1
NC_031768.1	360910	360910	*	0.643753517122641	1	2.05799855229823	1
NC_031768.1	360911	360911	*	0.925375153440641	1	-0.503264851090937	1
NC_031768.1	360914	360914	*	0.83712547512831	1	0.351731601731602	1
NC_031768.1	360915	360915	*	0.432211061416669	1	-1.37601528905877	1
NC_031768.1	360979	360979	*	0.860261622473375	1	0.961538461538458	1
NC_031768.1	360980	360980	*	0.0366631444748502	1	-14.3940117853161	1
NC_031768.1	360990	360990	*	0.343198186591891	1	-4.65610578629748	1
NC_031768.1	360991	360991	*	0.149671255486181	1	-9.40277114190158	1
NC_031768.1	361010	361010	*	0.173712605002843	1	7.53743805214394	1
NC_031768.1	361011	361011	*	0.326399557851293	1	7.18585762064023	1
NC_031768.1	361254	361254	*	0.65444997107471	1	3.09107313290384	1
NC_031768.1	361272	361272	*	0.528838284780297	1	3.07616022429014	1
NC_031768.1	361450	361450	*	0.383197126851759	1	4.51158030080022	1
NC_031768.1	361457	361457	*	0.322019472043764	1	2.73097159485019	1
NC_031768.1	361462	361462	*	0.660326146024504	1	1.83620133727047	1
NC_031768.1	361472	361472	*	0.281181438271985	1	2.52148387645707	1
NC_031768.1	361479	361479	*	0.726573914577957	1	0.400531221979732	1
NC_031768.1	361488	361488	*	0.577358594671576	1	0.746502224703514	1
NC_031768.1	361494	361494	*	0.477551920502	1	-0.780698886805114	1
NC_031768.1	361504	361504	*	0.832059460897506	1	0.400372439478585	1
NC_031768.1	362599	362599	*	0.0581880907159551	1	-4.09010692411502	1
NC_031768.1	362671	362671	*	0.654738620045872	1	-2.26268189854481	1
NC_031768.1	362677	362677	*	0.295938602908823	1	5.93465252277982	1
NC_031768.1	362681	362681	*	0.53311585629633	1	4.30810754697394	1
NC_031768.1	363203	363203	*	0.285826847712553	1	4.56259426847662	1
NC_031768.1	363212	363212	*	0.27081299099765	1	3.95927601809955	1
NC_031768.1	363215	363215	*	0.668967243456664	1	2.32325864165364	1
NC_031768.1	363233	363233	*	0.16241164649605	1	7.81222859128018	1
NC_031768.1	363239	363239	*	0.186470045419949	1	10.7043599096752	1
NC_031768.1	363247	363247	*	0.561891798998709	1	-4.43373284696891	1
NC_031768.1	363250	363250	*	0.326541830258494	1	8.0467257252041	1
NC_031768.1	363644	363644	*	0.10970203238092	1	11.6814114297336	1
NC_031768.1	363645	363645	*	0.651571080941935	1	-2.98247011952191	1
NC_031768.1	363663	363663	*	0.184160807651858	1	9.30191173479764	1
NC_031768.1	363664	363664	*	0.764700224745952	1	-1.75697211155379	1
NC_031768.1	363689	363689	*	0.368022270649009	1	-4.04701195219124	1
NC_031768.1	365408	365408	*	0.79029300447638	1	0.439560439560439	1
NC_031768.1	365453	365453	*	0.431077267131472	1	-2.51792114695341	1
NC_031768.1	365454	365454	*	0.552513242979533	1	1.78372100039219	1
NC_031768.1	365467	365467	*	0.0734346559701768	1	8.87992831541218	1
NC_031768.1	365468	365468	*	0.51871527787373	1	3.09454852626181	1
NC_031768.1	365490	365490	*	0.383860677630021	1	-3.22399420079739	1
NC_031768.1	365523	365523	*	0.497610450988817	1	-4.97319617502173	1
NC_031768.1	365527	365527	*	0.644184163430014	1	3.76340191248914	1
NC_031768.1	365560	365560	*	0.0937794850344658	1	10.6309765285424	1
NC_031768.1	365573	365573	*	0.529997616258897	1	3.17661547377571	1
NC_031768.1	365585	365585	*	0.980340985931909	1	0.0949736995908827	1
NC_031768.1	365586	365586	*	0.291161530959412	1	3.47597103357472	1
NC_031768.1	365589	365589	*	0.856961546343058	1	1.00078829214792	1
NC_031768.1	365590	365590	*	0.677663099942587	1	-1.63436908341685	1
NC_031768.1	365591	365591	*	0.388339092388068	1	11.8655105048497	1
NC_031768.1	365592	365592	*	0.795996523309594	1	3.37175632030293	1
NC_031768.1	365594	365594	*	0.289702583327701	1	3.10518559139048	1
NC_031768.1	365595	365595	*	0.216993638163921	1	3.71819960861056	1
NC_031768.1	365629	365629	*	0.928864384331612	1	0.625905234843782	1
NC_031768.1	365630	365630	*	0.412836730813537	1	4.70599198583543	1
NC_031768.1	365650	365650	*	0.442423735787182	1	-4.94910374610138	1
NC_031768.1	365651	365651	*	0.24329757721152	1	6.36206704532799	1
NC_031768.1	365671	365671	*	0.201060400525492	1	3.70549916679291	1
NC_031768.1	365680	365680	*	0.526815579768517	1	-4.39327374640206	1
NC_031768.1	365706	365706	*	0.830883081188969	1	-1.41006097560976	1
NC_031768.1	365715	365715	*	0.190698716281755	1	7.95334040296924	1
NC_031768.1	365724	365724	*	0.13194724579603	1	10.5226480836237	1
NC_031768.1	365733	365733	*	0.437347097734073	1	4.90091463414634	1
NC_031768.1	365741	365741	*	0.951713868489025	1	-0.342372367823063	1
NC_031768.1	365750	365750	*	0.202149363675041	1	-9.83184366005151	1
NC_031768.1	366131	366131	*	0.776583996260423	1	-1.39232409381663	1
NC_031768.1	366134	366134	*	0.0667352190447137	1	8.22814498933902	1
NC_031768.1	366143	366143	*	0.758276305495256	1	-1.56716417910448	1
NC_031768.1	366147	366147	*	0.192901506255746	1	8.01918976545842	1
NC_031768.1	366149	366149	*	0.875546758748565	1	0.940298507462689	1
NC_031768.1	366154	366154	*	0.464396900900414	1	5.08098223615465	1
NC_031768.1	366156	366156	*	0.814228786428087	1	-1.38345864661654	1
NC_031768.1	366160	366160	*	0.792043901000262	1	1.55463360059668	1
NC_031768.1	366164	366164	*	0.205143153852501	1	8.6121118545205	1
NC_031768.1	366176	366176	*	0.959103268696647	1	-0.249466950959487	1
NC_031768.1	366178	366178	*	0.524733459260859	1	2.29211087420043	1
NC_031768.1	366185	366185	*	0.680755622502387	1	-2.39445628997868	1
NC_031768.1	366203	366203	*	0.410395996881696	1	-3.8085434894493	1
NC_031768.1	366212	366212	*	0.23916151615645	1	8.50959488272921	1
NC_031768.1	366222	366222	*	0.488734197751335	1	-2.27931769722815	1
NC_031768.1	366628	366628	*	0.725300864008482	1	-0.713800904977369	1
NC_031768.1	366629	366629	*	0.0156680093083781	1	-16.24479889043	1
NC_031768.1	366632	366632	*	0.878473193197159	1	0.75828012975474	1
NC_031768.1	366633	366633	*	0.253514621973634	1	5.34087873120734	1
NC_031768.1	366651	366651	*	0.539084690595479	1	3.83478997499949	1
NC_031768.1	366652	366652	*	0.355928996370118	1	-5.79263109319213	1
NC_031768.1	366692	366692	*	0.640417671055436	1	-1.92772577945824	1
NC_031768.1	366693	366693	*	0.199049653257223	1	7.38833701697715	1
NC_031768.1	366705	366705	*	0.117585558336824	1	10.5560032232071	1
NC_031768.1	366706	366706	*	0.706054797746676	1	2.32919631797538	1
NC_031768.1	366721	366721	*	0.925974277983485	1	0.613649042335584	1
NC_031768.1	366722	366722	*	0.882349920951931	1	0.893789619410779	1
NC_031768.1	366903	366903	*	0.748229338880188	1	-1.23715293756711	1
NC_031768.1	366910	366910	*	0.444030696903648	1	-2.54256787850897	1
NC_031768.1	366922	366922	*	0.307963699957968	1	-3.1807025617426	1
NC_031768.1	366924	366924	*	0.928661689890302	1	0.27381500230097	1
NC_031768.1	366931	366931	*	0.360284629760382	1	2.68369381807025	1
NC_031768.1	366936	366936	*	0.584728634658075	1	-3.19450836017794	1
NC_031768.1	366943	366943	*	0.801433360813329	1	-1.00115517905276	1
NC_031768.1	366947	366947	*	0.84276795843616	1	0.938027304801348	1
NC_031768.1	366955	366955	*	0.826732706278768	1	-1.00552231937414	1
NC_031768.1	366965	366965	*	0.286574855988555	1	-2.62847062432888	1
NC_031768.1	366968	366968	*	0.394259500698414	1	-1.30150173276858	1
NC_031768.1	366970	366970	*	0.514167529099597	1	-1.99033594109526	1
NC_031768.1	366978	366978	*	0.566936431250953	1	1.78667693492491	1
NC_031768.1	366983	366983	*	0.41054701016938	1	2.00231035810551	1
NC_031768.1	366986	366986	*	0.112377105456816	1	-3.84289564882557	1
NC_031768.1	366992	366992	*	0.927461796667438	1	-0.189446234084978	1
NC_031768.1	367001	367001	*	0.303781240820123	1	3.64089584292069	1
NC_031768.1	367447	367447	*	0.34764880137321	1	3.97803950435529	1
NC_031768.1	367455	367455	*	0.745851404650238	1	1.24217887375782	1
NC_031768.1	367481	367481	*	0.147219811829968	1	7.12405025201234	1
NC_031768.1	367483	367483	*	0.0395629157561315	1	5.82672949239666	1
NC_031768.1	367495	367495	*	0.438454073909943	1	-4.92183633063851	1
NC_031768.1	367498	367498	*	0.815747469486244	1	-0.81319177772758	1
NC_031768.1	367533	367533	*	0.956942910267232	1	0.225654716501399	1
NC_031768.1	367537	367537	*	0.132525687553863	1	-8.75046006624954	1
NC_031768.1	367546	367546	*	0.142971760218929	1	-6.36220504641557	1
NC_031768.1	367572	367572	*	0.289460956254687	1	-4.44832944832945	1
NC_031768.1	367606	367606	*	0.565285517596564	1	-3.84239433997394	1
NC_031768.1	367617	367617	*	0.278434467642081	1	5.74148203314094	1
NC_031768.1	367627	367627	*	0.295881176170289	1	8.07345000930925	1
NC_031768.1	367633	367633	*	0.553557433033875	1	2.52978961087321	1
NC_031768.1	367639	367639	*	0.868693803926495	1	-0.867729831144465	1
NC_031768.1	367644	367644	*	0.466048125594798	1	-1.59886427108546	1
NC_031768.1	367659	367659	*	0.0338978683936928	1	-7.84537330106126	1
NC_031768.1	367667	367667	*	0.328371756186388	1	-2.66477378514243	1
NC_031768.1	367672	367672	*	0.969637472188116	1	-0.0993217054263567	1
NC_031768.1	368670	368670	*	0.390883438276514	1	-1.32148692810458	1
NC_031768.1	368697	368697	*	0.61948829850462	1	0.601774061193388	1
NC_031768.1	368706	368706	*	0.454356851339399	1	2.95673076923077	1
NC_031768.1	368819	368819	*	0.157183876167527	1	-7.44307170542636	1
NC_031768.1	368820	368820	*	0.898091841425075	1	-0.853696741854637	1
NC_031768.1	368821	368821	*	0.44404872138115	1	-4.64510658914729	1
NC_031768.1	368822	368822	*	0.680200796294337	1	3.13544277360067	1
NC_031768.1	368824	368824	*	0.277590613454922	1	-6.87378875968992	1
NC_031768.1	368825	368825	*	0.456855932940686	1	5.39108187134503	1
NC_031768.1	368836	368836	*	0.606715550327443	1	-2.56177325581395	1
NC_031768.1	368837	368837	*	0.724432755937374	1	1.98673767752715	1
NC_031768.1	368849	368849	*	0.32803294082675	1	-2.75557170542636	1
NC_031768.1	368850	368850	*	0.935390211558177	1	0.290408230999004	1
NC_031768.1	368907	368907	*	0.591382226913119	1	3.86991279069768	1
NC_031768.1	368908	368908	*	0.743892711886688	1	2.49321219715957	1
NC_031768.1	368918	368918	*	0.540908374704131	1	-3.38136348897536	1
NC_031768.1	368919	368919	*	0.885472326968505	1	0.885025062656641	1
NC_031768.1	368925	368925	*	0.782304043219593	1	2.07727713178295	1
NC_031768.1	368926	368926	*	0.493960571227385	1	5.33216783216783	1
NC_031768.1	368934	368934	*	0.941511803588441	1	-0.456995784695202	1
NC_031768.1	368935	368935	*	0.214892608203514	1	-8.69099832915623	1
NC_031768.1	369292	369292	*	0.508438952242955	1	1.90516569334081	1
NC_031768.1	369295	369295	*	0.43509756440504	1	4.10349706893067	1
NC_031768.1	369301	369301	*	0.449661232495854	1	2.46614109561351	1
NC_031768.1	369937	369937	*	0.408737581607129	1	-3.83006188889295	1
NC_031768.1	369938	369938	*	0.851375359691132	1	1.12064676616915	1
NC_031768.1	369940	369940	*	0.706247402605298	1	-0.938484283602237	1
NC_031768.1	369941	369941	*	0.231090882464844	1	-4.44651741293533	1
NC_031768.1	369954	369954	*	0.833973251145665	1	0.811605082945765	1
NC_031768.1	369955	369955	*	0.454652951282613	1	2.52860696517413	1
NC_031768.1	369961	369961	*	0.901807609764676	1	-0.365748709122204	1
NC_031768.1	369962	369962	*	0.122462743762594	1	5.52860696517413	1
NC_031768.1	369983	369983	*	0.509580424774691	1	-2.17632852459618	1
NC_031768.1	369984	369984	*	0.992234989611171	1	0.0310945273631846	1
NC_031768.1	370015	370015	*	0.508228093341267	1	-1.50690700808625	1
NC_031768.1	371600	371600	*	0.95886917768289	1	0.0325596927700785	1
NC_031768.1	371604	371604	*	0.959818833862154	1	0.0318449986591579	1
NC_031768.1	371621	371621	*	0.925558968236385	1	0.0976790783102355	1
NC_031768.1	371623	371623	*	0.828153664791587	1	0.280286515104329	1
NC_031768.1	371647	371647	*	0.95886917768289	1	0.0325596927700785	1
NC_031768.1	371651	371651	*	0.594447171634398	1	0.475037568876273	1
NC_031768.1	371675	371675	*	0.95886917768289	1	0.0325596927700785	1
NC_031768.1	371682	371682	*	0.95886917768289	1	0.0325596927700785	1
NC_031768.1	371684	371684	*	0.95886917768289	1	0.0325596927700785	1
NC_031768.1	371686	371686	*	0.957714144882427	1	0.0335429769392034	1
NC_031768.1	371692	371692	*	0.95886917768289	1	0.0325596927700785	1
NC_031768.1	372349	372349	*	0.794041337650393	1	0.118793811052492	1
NC_031768.1	372358	372358	*	0.978490811965306	1	-0.0482264057938046	1
NC_031768.1	372364	372364	*	0.958780363744706	1	0.0410538340711124	1
NC_031768.1	372384	372384	*	0.622388295225797	1	0.488594977285643	1
NC_031768.1	372399	372399	*	0.346105510728223	1	0.567129589111112	1
NC_031768.1	372409	372409	*	0.858703267547191	1	0.152044747768102	1
NC_031768.1	372431	372431	*	0.488918172511392	1	0.613430683805258	1
NC_031768.1	373525	373525	*	0.784506024225215	1	-1.31172839506173	1
NC_031768.1	373534	373534	*	0.617142076878835	1	-2.82333051563821	1
NC_031768.1	373583	373583	*	0.23535027576462	1	4.37412806080724	1
NC_031768.1	373588	373588	*	0.551241773656112	1	-1.75951315726175	1
NC_031768.1	374267	374267	*	0.964282861017476	1	0.134566862910009	1
NC_031768.1	376188	376188	*	0.992081853910469	1	0.0273037542662169	1
NC_031768.1	376191	376191	*	0.327397789169714	1	1.92721472028491	1
NC_031768.1	376202	376202	*	0.925509631836949	1	-0.406600249066003	1
NC_031768.1	376205	376205	*	0.449357369807732	1	3.9321295143213	1
NC_031768.1	376209	376209	*	0.217073913804494	1	3.98567870485679	1
NC_031768.1	376257	376257	*	0.299588415315865	1	5.72052891080234	1
NC_031768.1	376259	376259	*	0.468147682404704	1	3.28250976900628	1
NC_031768.1	376268	376268	*	0.318149130440619	1	3.79692832764505	1
NC_031768.1	376286	376286	*	0.575994288101368	1	1.90124647573824	1
NC_031768.1	376298	376298	*	0.264210313602425	1	-2.57271108473067	1
NC_031768.1	376305	376305	*	0.381935482206284	1	1.94823663253697	1
NC_031768.1	377051	377051	*	0.608266819407284	1	2.11591950722385	1
NC_031768.1	377056	377056	*	0.00862392560879699	1	8.45466932423454	1
NC_031768.1	377078	377078	*	0.836075187653786	1	-1.00334448160535	1
NC_031768.1	377086	377086	*	0.96214176791496	1	-0.245224574083636	1
NC_031768.1	377098	377098	*	0.892032369071452	1	0.807501515117515	1
NC_031768.1	377107	377107	*	0.64688486187954	1	-1.34680134680135	1
NC_031768.1	377125	377125	*	0.539044181198825	1	-2.44762379829494	1
NC_031768.1	377161	377161	*	0.245291802526388	1	3.94873746986423	1
NC_031768.1	377169	377169	*	0.367728549929106	1	4.72080571137176	1
NC_031768.1	377178	377178	*	0.327417613559271	1	-3.25083558809486	1
NC_031768.1	377188	377188	*	0.486320294194164	1	3.0718954248366	1
NC_031768.1	377223	377223	*	0.303522669360188	1	11.7059312638581	1
NC_031768.1	377234	377234	*	0.385290763015498	1	-3.06135519405661	1
NC_031768.1	377243	377243	*	0.679772226996963	1	-0.695719643088066	1
NC_031768.1	377253	377253	*	0.126764960010631	1	3.6014788373279	1
NC_031768.1	377256	377256	*	0.302046754303053	1	4.59331973482917	1
NC_031768.1	377258	377258	*	0.365486489176167	1	4.78964813870474	1
NC_031768.1	377369	377369	*	0.0156443204749395	1	12.5801282051282	1
NC_031768.1	377371	377371	*	0.74312485987054	1	1.09508547008547	1
NC_031768.1	377393	377393	*	0.455160720148772	1	-3.17599067599068	1
NC_031768.1	377408	377408	*	0.226644453182722	1	5.51770809835326	1
NC_031768.1	377414	377414	*	0.339664533082243	1	-2.47252747252747	1
NC_031768.1	377421	377421	*	0.0311893965469459	1	-7.56944444444444	1
NC_031768.1	377428	377428	*	0.924209485385078	1	0.271057347670245	1
NC_031768.1	377450	377450	*	0.542338082781649	1	4.34040308700239	1
NC_031768.1	377451	377451	*	0.0665539959403805	1	-12.88868585351	1
NC_031768.1	377468	377468	*	0.787917742970748	1	1.22029709342738	1
NC_031768.1	377469	377469	*	0.461826718211979	1	-3.15047459519822	1
NC_031768.1	377474	377474	*	0.0879605258300895	1	-5.91440998291306	1
NC_031768.1	377475	377475	*	0.498466929451928	1	2.45812395309882	1
NC_031768.1	377484	377484	*	0.842687420448716	1	1.23424710926335	1
NC_031768.1	377485	377485	*	0.634233975362704	1	-2.30457844779453	1
NC_031768.1	377489	377489	*	0.532698288363382	1	-2.73150889478156	1
NC_031768.1	377490	377490	*	0.466443676951861	1	2.45812395309882	1
NC_031768.1	377499	377499	*	0.570587453050781	1	4.63918852817754	1
NC_031768.1	377500	377500	*	0.281804758412858	1	8.58877721943049	1
NC_031768.1	377501	377501	*	0.82763753241913	1	-1.45911360799	1
NC_031768.1	377502	377502	*	0.984543135102104	1	-0.138190954773865	1
NC_031768.1	377504	377504	*	0.360531746224667	1	3.74842313930438	1
NC_031768.1	377505	377505	*	0.707793249077203	1	1.87465103294249	1
NC_031768.1	377533	377533	*	0.636886258811948	1	-1.30305867665418	1
NC_031768.1	377534	377534	*	0.45138024539274	1	2.1677833612507	1
NC_031768.1	377549	377549	*	0.581781450984913	1	1.49785848345337	1
NC_031768.1	377550	377550	*	0.232939603254151	1	2.58302351286174	1
NC_031768.1	377567	377567	*	0.914974881012543	1	-0.220969216702227	1
NC_031768.1	377568	377568	*	0.0899483983286729	1	-3.85733452593917	1
NC_031768.1	377573	377573	*	0.206410055899405	1	-2.29182582123759	1
NC_031768.1	377574	377574	*	0.236636189040221	1	-1.65101371496721	1
NC_031768.1	377575	377575	*	0.688641567127252	1	-0.696746371447887	1
NC_031768.1	377576	377576	*	0.283437529540174	1	-2.44111508646392	1
NC_031768.1	377579	377579	*	0.303367957473017	1	-3.04504403343012	1
NC_031768.1	377580	377580	*	0.350460740544559	1	-2.34523096877183	1
NC_031768.1	377582	377582	*	0.101732400208174	1	-3.22230064646529	1
NC_031768.1	377583	377583	*	0.24756504623576	1	-2.23986285032797	1
NC_031768.1	377584	377584	*	0.488765331439398	1	-1.25723864675404	1
NC_031768.1	377585	377585	*	0.630109539096454	1	1.0994335122242	1
NC_031768.1	377611	377611	*	0.379344328989374	1	1.8515696434014	1
NC_031768.1	377612	377612	*	0.873800543794137	1	0.272063208109719	1
NC_031768.1	377615	377615	*	0.614443999856238	1	-1.78740435361491	1
NC_031768.1	377616	377616	*	0.56578211672857	1	2.2025939177102	1
NC_031768.1	377617	377617	*	0.920147940873913	1	0.26617345502794	1
NC_031768.1	377618	377618	*	0.445418979238228	1	-2.06842576028623	1
NC_031768.1	377624	377624	*	0.77752258908669	1	-0.871444841912761	1
NC_031768.1	377625	377625	*	0.631066129940789	1	1.61565898433603	1
NC_031768.1	377634	377634	*	0.322348545929799	1	2.63518824491892	1
NC_031768.1	377635	377635	*	0.930611592426954	1	-0.257359355916154	1
NC_031768.1	379469	379469	*	0.682042921048419	1	2.01581975071907	1
NC_031768.1	379569	379569	*	0.292179168392656	1	3.84615384615385	1
NC_031768.1	379570	379570	*	0.757119719652596	1	1.97545295149035	1
NC_031768.1	379714	379714	*	0.430388514215222	1	3.71224832214765	1
NC_031768.1	379752	379752	*	0.797275017648089	1	-1.8246644295302	1
NC_031768.1	379758	379758	*	0.992616264221724	1	0.0722408650260964	1
NC_031768.1	381684	381684	*	1	1	0	1
NC_031768.1	381738	381738	*	0.819121955237107	1	0.87574626505792	1
NC_031768.1	381741	381741	*	0.650964740660002	1	2.58287279496157	1
NC_031768.1	382946	382946	*	0.954945745224707	1	0.288331071913162	1
NC_031768.1	382949	382949	*	0.807889397108732	1	-0.729674029422145	1
NC_031768.1	382966	382966	*	0.364684946004894	1	2.91518122400476	1
NC_031768.1	382981	382981	*	0.597947038382576	1	-2.62230206944238	1
NC_031768.1	383021	383021	*	0.475206419807249	1	2.80257569022571	1
NC_031768.1	383029	383029	*	0.689532212874364	1	1.04552526300192	1
NC_031768.1	383289	383289	*	0.434489869675923	1	-2.47221520586007	1
NC_031768.1	383301	383301	*	0.509895203722335	1	2.9773932811316	1
NC_031768.1	383306	383306	*	0.664193602764402	1	-3.55834806769386	1
NC_031768.1	383323	383323	*	0.918556625800325	1	-0.672518312705228	1
NC_031768.1	383331	383331	*	0.846856387121763	1	-1.54395049254862	1
NC_031768.1	383333	383333	*	0.605974648519003	1	3.8425107350341	1
NC_031768.1	383341	383341	*	0.954809651232599	1	-0.299949482192474	1
NC_031768.1	383351	383351	*	0.928504311824744	1	-0.689655172413794	1
NC_031768.1	383360	383360	*	0.771544586428276	1	0.55155010814708	1
NC_031768.1	387066	387066	*	0.749480471322891	1	-1.51182547655367	1
NC_031768.1	387070	387070	*	0.311899375502026	1	1.89406199427362	1
NC_031768.1	387077	387077	*	0.111363949869924	1	-4.64152815678491	1
NC_031768.1	389544	389544	*	0.097510791895381	1	-6.28960950729576	1
NC_031768.1	389837	389837	*	0.650045553056604	1	2.08310371431721	1
NC_031768.1	389913	389913	*	0.37236636090469	1	3.57215758318025	1
NC_031768.1	389931	389931	*	0.552488748596104	1	1.74503680083867	1
NC_031768.1	389937	389937	*	0.75641956825312	1	-1.21650250070982	1
NC_031768.1	389940	389940	*	0.352727249380667	1	1.81055758184638	1
NC_031768.1	389945	389945	*	0.852890550012986	1	0.705440408849678	1
NC_031768.1	392130	392130	*	0.210022085534211	1	6.15962180200222	1
NC_031768.1	392277	392277	*	0.356186885770535	1	6.63236929922136	1
NC_031768.1	392295	392295	*	0.829760843922056	1	-1.56006674082313	1
NC_031768.1	392302	392302	*	0.258773723428865	1	6.15406006674083	1
NC_031768.1	392314	392314	*	0.72261793872288	1	-1.59343715239154	1
NC_031768.1	392580	392580	*	0.888948721172841	1	-0.548343315390132	1
NC_031768.1	396196	396196	*	0.880407179682907	1	0.522843202483925	1
NC_031768.1	400582	400582	*	0.802671908663364	1	-1.65772081644576	1
NC_031768.1	400583	400583	*	0.952471996261514	1	0.212930700735581	1
NC_031768.1	400593	400593	*	0.476287957668061	1	-2.54500310366232	1
NC_031768.1	400594	400594	*	0.160636330010028	1	-2.64626175673521	1
NC_031768.1	400597	400597	*	0.584017521275783	1	3.66597290685361	1
NC_031768.1	400598	400598	*	0.282661811386539	1	4.2358406777345	1
NC_031768.1	403099	403099	*	0.881070882517541	1	-0.366250983035614	1
NC_031768.1	403110	403110	*	0.249098113393608	1	-2.11854078648034	1
NC_031768.1	403111	403111	*	0.616498911167549	1	0.484927916120577	1
NC_031768.1	403115	403115	*	0.691782164385113	1	-0.461082222944426	1
NC_031768.1	403116	403116	*	0.989881869202206	1	0.00873743993010049	1
NC_031768.1	403124	403124	*	0.69161570288585	1	-0.461082222944426	1
NC_031768.1	403125	403125	*	0.307246124276619	1	-1.36740934906073	1
NC_031768.1	403135	403135	*	0.963091030981559	1	-0.0954663633409163	1
NC_031768.1	403136	403136	*	0.975348046315096	1	0.0542707779549886	1
NC_031768.1	403157	403157	*	0.918856548281039	1	0.0914039649008775	1
NC_031768.1	403158	403158	*	0.544628873171359	1	0.978593272171254	1
NC_031768.1	403167	403167	*	0.918856548281039	1	0.0914039649008775	1
NC_031768.1	403168	403168	*	0.632465127534889	1	-0.446527500775606	1
NC_031768.1	403176	403176	*	0.918856548281039	1	0.0914039649008775	1
NC_031768.1	403177	403177	*	0.609304348368917	1	0.495279882994283	1
NC_031768.1	403191	403191	*	0.918856548281039	1	0.0914039649008775	1
NC_031768.1	403196	403196	*	0.403521186620517	1	1.51324085750315	1
NC_031768.1	403857	403857	*	0.400955548176724	1	0.845198066617632	1
NC_031768.1	403860	403860	*	0.493612383455551	1	-0.612719344331197	1
NC_031768.1	403867	403867	*	0.704358597948911	1	-0.288583175205566	1
NC_031768.1	403869	403869	*	0.706638462792815	1	-0.288551246168199	1
NC_031768.1	403886	403886	*	0.397882321970198	1	0.845198066617632	1
NC_031768.1	403910	403910	*	0.946040344460313	1	0.0395627002861702	1
NC_031768.1	403918	403918	*	0.87368305833087	1	0.197813501430851	1
NC_031768.1	403931	403931	*	0.946819132350246	1	0.0390304569871133	1
NC_031768.1	404288	404288	*	0.717448481045924	1	-1.19613845067106	1
NC_031768.1	404336	404336	*	0.983540736663023	1	-0.132887320716674	1
NC_031768.1	404368	404368	*	0.773798567726827	1	1.57631856298401	1
NC_031768.1	407836	407836	*	0.0900532595426042	1	4.59555122454075	1
NC_031768.1	407837	407837	*	0.504367686813427	1	1.92774010897198	1
NC_031768.1	407851	407851	*	0.926666958888767	1	0.326772382800855	1
NC_031768.1	407852	407852	*	0.356498804046825	1	-2.47553156292273	1
NC_031768.1	407864	407864	*	0.761018495316289	1	0.963404714542282	1
NC_031768.1	407865	407865	*	0.155910717073593	1	-4.48242502418575	1
NC_031768.1	407869	407869	*	0.305306637224238	1	1.73010171620936	1
NC_031768.1	407870	407870	*	0.699905376075346	1	-0.74379023105241	1
NC_031768.1	407878	407878	*	0.688989844380038	1	0.736697565414879	1
NC_031768.1	407879	407879	*	0.386778957245629	1	2.06385037084811	1
NC_031768.1	413085	413085	*	0.574634744329728	1	-3.40389722685444	1
NC_031768.1	413086	413086	*	0.768097282202135	1	-2.33802258767585	1
NC_031768.1	413146	413146	*	0.681509264981078	1	-2.5905138339921	1
NC_031768.1	413147	413147	*	0.748340309611663	1	-2.52295092794399	1
NC_031768.1	413191	413191	*	0.957512758199857	1	-0.232514880952381	1
NC_031768.1	413192	413192	*	0.519424427760888	1	3.46123154674824	1
NC_031768.1	413193	413193	*	0.402266768941679	1	5.32924107142857	1
NC_031768.1	413194	413194	*	0.632055379117134	1	3.93036491463006	1
NC_031768.1	413203	413203	*	0.121013354152283	1	-4.82700892857143	1
NC_031768.1	413204	413204	*	0.46807552374024	1	-2.82284878308286	1
NC_031768.1	414106	414106	*	0.544043827190979	1	0.840210052513128	1
NC_031768.1	414119	414119	*	0.946282434217649	1	0.0650162540635159	1
NC_031768.1	414136	414136	*	0.63990848560215	1	-0.605780584218902	1
NC_031768.1	414138	414138	*	0.3223956707982	1	-1.87046761690423	1
NC_031768.1	414144	414144	*	0.541790404124751	1	0.854304976583809	1
NC_031768.1	414149	414149	*	0.651744599549659	1	-0.580145036259065	1
NC_031768.1	414175	414175	*	0.260305020083349	1	2.39059764941235	1
NC_031768.1	414180	414180	*	0.54705409280528	1	0.833843329253366	1
NC_031768.1	415041	415041	*	0.986759147882651	1	0.0125383115073837	1
NC_031768.1	415043	415043	*	0.34609681642673	1	1.65923655614377	1
NC_031768.1	415055	415055	*	0.988111933099471	1	0.0113224637681159	1
NC_031768.1	415058	415058	*	0.625420623312585	1	-0.50693180226859	1
NC_031768.1	415060	415060	*	0.986759147882651	1	0.0125383115073837	1
NC_031768.1	415070	415070	*	0.986759147882651	1	0.0125383115073837	1
NC_031768.1	415076	415076	*	0.628835668257658	1	-0.501456745853877	1
NC_031768.1	415081	415081	*	0.624953415800642	1	-0.510615039410851	1
NC_031768.1	415101	415101	*	0.272876544583835	1	1.64444195428059	1
NC_031768.1	415111	415111	*	0.27708486392842	1	-2.96671896010757	1
NC_031768.1	415122	415122	*	0.780659229863787	1	0.678461967121761	1
NC_031768.1	415133	415133	*	0.535191419923947	1	-0.988906320035858	1
NC_031768.1	415162	415162	*	0.707429726790012	1	0.524475524475524	1
NC_031768.1	415203	415203	*	0.630675479172808	1	-0.496036885458219	1
NC_031768.1	415218	415218	*	0.993032748666224	1	0.00654210498770083	1
NC_031768.1	415220	415220	*	0.993032748666224	1	0.00654210498770083	1
NC_031768.1	415311	415311	*	0.830179758269666	1	-0.447835030072643	1
NC_031768.1	415333	415333	*	0.55882006015656	1	-0.930534229893578	1
NC_031768.1	415429	415429	*	0.383140577808042	1	-1.50716989576146	1
NC_031768.1	418481	418481	*	0.374916802979155	1	4.62024547332603	1
NC_031768.1	422476	422476	*	0.991899901746848	1	0.00664666337498575	1
NC_031768.1	422477	422477	*	0.953388798193668	1	0.0603923084355976	1
NC_031768.1	422486	422486	*	0.623159144565238	1	0.44912453948118	1
NC_031768.1	422487	422487	*	0.779453036847837	1	-0.32128708087738	1
NC_031768.1	422490	422490	*	0.636177569351198	1	-0.422537885981237	1
NC_031768.1	422491	422491	*	0.610377938749941	1	0.442071697748575	1
NC_031768.1	422497	422497	*	0.991899901746848	1	0.00664666337498575	1
NC_031768.1	422498	422498	*	0.953172391346972	1	0.0603923084355976	1
NC_031768.1	422505	422505	*	0.611460928889303	1	-0.834839244032829	1
NC_031768.1	422506	422506	*	0.666456932893388	1	-0.361548619834445	1
NC_031768.1	422509	422509	*	0.474636028208145	1	1.33931932836383	1
NC_031768.1	422510	422510	*	0.608145099062861	1	0.45479812016777	1
NC_031768.1	422513	422513	*	0.989514448819883	1	0.0141179128077705	1
NC_031768.1	422514	422514	*	0.958161422133905	1	0.0541978715017738	1
NC_031768.1	422515	422515	*	0.994246947330694	1	0.00470597093592349	1
NC_031768.1	422516	422516	*	0.973429927341011	1	0.0211377164502164	1
NC_031768.1	422520	422520	*	0.994246947330694	1	0.00470597093592349	1
NC_031768.1	422521	422521	*	0.667524689480688	1	-0.361946686231352	1
NC_031768.1	422523	422523	*	0.994246947330694	1	0.00470597093592349	1
NC_031768.1	422524	422524	*	0.67783702402419	1	0.48233323670564	1
NC_031768.1	422529	422529	*	0.994246947330694	1	0.00470597093592349	1
NC_031768.1	422530	422530	*	0.97427126954055	1	0.0201307694785325	1
NC_031768.1	422542	422542	*	0.99538264982903	1	0.00378100423472473	1
NC_031768.1	422543	422543	*	0.409397046129549	1	0.864012626018617	1
NC_031768.1	422547	422547	*	0.730326680958365	1	0.449939503932244	1
NC_031768.1	422548	422548	*	0.664326708059566	1	-0.361548619834445	1
NC_031768.1	422551	422551	*	0.62096505387466	1	0.442377495462795	1
NC_031768.1	422552	422552	*	0.97427126954055	1	0.0201307694785325	1
NC_031768.1	422562	422562	*	0.991632443804073	1	0.0113430127041742	1
NC_031768.1	422563	422563	*	0.97427126954055	1	0.0201307694785325	1
NC_031768.1	422571	422571	*	0.99538264982903	1	0.00378100423472473	1
NC_031768.1	422572	422572	*	0.661357339264686	1	-0.36374217954314	1
NC_031768.1	423284	423284	*	0.287895300911604	1	-7.74057798301802	1
NC_031768.1	423293	423293	*	0.139257995278731	1	-11.7753623188406	1
NC_031768.1	423314	423314	*	0.69297652352547	1	-3.60470275066548	1
NC_031768.1	423320	423320	*	0.786664363837889	1	-2.36986098787341	1
NC_031768.1	423375	423375	*	0.137257413409761	1	9.86764270925762	1
NC_031768.1	426819	426819	*	0.145093510578176	1	4.6156862745098	1
NC_031768.1	426840	426840	*	0.784303227309217	1	1.37182511719109	1
NC_031768.1	426881	426881	*	0.532396032067402	1	2.09009396964058	1
NC_031768.1	426975	426975	*	0.965468882859918	1	0.0938841201716736	1
NC_031768.1	426996	426996	*	0.410169378075487	1	4.49308755760369	1
NC_031768.1	426997	426997	*	0.350255516350633	1	4.57487740475292	1
NC_031768.1	427036	427036	*	0.782416301913661	1	-1.14177063429621	1
NC_031768.1	427037	427037	*	0.663175305514628	1	1.75933609958506	1
NC_031768.1	427073	427073	*	0.275131738742679	1	3.71024401299388	1
NC_031768.1	427229	427229	*	0.407841286865257	1	2.54171301446051	1
NC_031768.1	427246	427246	*	0.616862335858982	1	1.28412356321839	1
NC_031768.1	427254	427254	*	0.851531306950327	1	-0.66228578791393	1
NC_031768.1	427255	427255	*	0.0340602962873475	1	4.618700265252	1
NC_031768.1	427259	427259	*	0.64762581428028	1	1.82966112614353	1
NC_031768.1	427260	427260	*	0.78886445622465	1	0.969274977895673	1
NC_031768.1	427277	427277	*	0.697615279085873	1	-1.71885066357428	1
NC_031768.1	427278	427278	*	0.921386635640917	1	0.374668435013259	1
NC_031768.1	427293	427293	*	0.310446054888467	1	-4.91946914057466	1
NC_031768.1	427294	427294	*	0.754901881859956	1	-1.24557913351017	1
NC_031768.1	427305	427305	*	0.30986584820954	1	5.33694111583559	1
NC_031768.1	427306	427306	*	0.249335765798642	1	5.85007109847138	1
NC_031768.1	427312	427312	*	0.964027038528726	1	-0.180389125112745	1
NC_031768.1	427313	427313	*	0.457520743767655	1	3.04266136162687	1
NC_031768.1	427324	427324	*	0.755892876537633	1	-1.15449040072155	1
NC_031768.1	427325	427325	*	0.175633961310065	1	4.7446949602122	1
NC_031768.1	427337	427337	*	0.962702091099571	1	-0.180389125112745	1
NC_031768.1	427338	427338	*	0.0543197376760027	1	7.24911582670203	1
NC_031768.1	427342	427342	*	0.771592841481584	1	-0.936285936285936	1
NC_031768.1	428051	428051	*	0.718659167132478	1	1.5191871362336	1
NC_031768.1	428052	428052	*	0.280802313789145	1	-6.71083097504502	1
NC_031768.1	428059	428059	*	0.872994969902082	1	0.779323271184768	1
NC_031768.1	428060	428060	*	0.34824444844674	1	5.52225366606637	1
NC_031768.1	428073	428073	*	0.693534011329406	1	2.30837525895236	1
NC_031768.1	428074	428074	*	0.994427183354767	1	0.0475945459223026	1
NC_031768.1	428085	428085	*	0.997257612552975	1	-0.0216061693923686	1
NC_031768.1	428086	428086	*	0.818564356475765	1	-1.59377411885773	1
NC_031768.1	428089	428089	*	0.540843638138907	1	3.76508500213738	1
NC_031768.1	428090	428090	*	0.976494761851527	1	0.194099378881984	1
NC_031768.1	428098	428098	*	0.204913897952041	1	7.13228765907073	1
NC_031768.1	428099	428099	*	0.704777810756392	1	2.33585695460066	1
NC_031768.1	428106	428106	*	0.74092359418087	1	1.19364703561212	1
NC_031768.1	428107	428107	*	0.281331945805512	1	5.342166195009	1
NC_031768.1	428109	428109	*	0.438510870776541	1	4.78055894722561	1
NC_031768.1	428110	428110	*	0.925196696319211	1	0.654761904761902	1
NC_031768.1	428132	428132	*	0.278571294262073	1	3.20656595641753	1
NC_031768.1	428133	428133	*	0.536890864843495	1	1.45484949832776	1
NC_031768.1	428146	428146	*	0.647701687415513	1	2.65903643600062	1
NC_031768.1	428147	428147	*	0.783960455995836	1	1.78806749179608	1
NC_031768.1	429057	429057	*	0.366908905039654	1	1.43608567320064	1
NC_031768.1	429080	429080	*	0.633995384250056	1	-0.368505864864527	1
NC_031768.1	429081	429081	*	0.940609382867699	1	0.0646137941219909	1
NC_031768.1	429094	429094	*	0.388143791237991	1	-1.10551759459358	1
NC_031768.1	429095	429095	*	0.48330473939071	1	-1.0282823807414	1
NC_031768.1	429113	429113	*	0.848889930865071	1	-0.556472621289109	1
NC_031768.1	429114	429114	*	0.828365408060721	1	-1.25853875853876	1
NC_031768.1	429127	429127	*	0.635824969649207	1	-0.774486902427142	1
NC_031768.1	429128	429128	*	0.146422862623336	1	-2.66762664303648	1
NC_031768.1	429152	429152	*	0.858766568853884	1	0.296778768499429	1
NC_031768.1	431553	431553	*	0.689046421366772	1	-2.00595023440318	1
NC_031768.1	431564	431564	*	0.0399283058737532	1	-12.1423849020315	1
NC_031768.1	431699	431699	*	0.994769718222789	1	0.0460898007731192	1
NC_031768.1	434978	434978	*	0.617498129804656	1	-1.54179628989515	1
NC_031768.1	434991	434991	*	0.317958605164557	1	5.2202154626109	1
NC_031768.1	435024	435024	*	0.774070636302823	1	-2.03724507431732	1
NC_031768.1	435066	435066	*	0.696012456645474	1	-1.96379191151054	1
NC_031768.1	436137	436137	*	0.917884225676361	1	-0.391741401399428	1
NC_031768.1	436146	436146	*	0.433827721904723	1	3.77772156168311	1
NC_031768.1	436147	436147	*	0.498131064111932	1	3.63596619061498	1
NC_031768.1	436150	436150	*	0.54474009223127	1	-2.79956151446159	1
NC_031768.1	436151	436151	*	0.673448190791317	1	1.79976683182745	1
NC_031768.1	436164	436164	*	0.223913986162235	1	6.5772830761447	1
NC_031768.1	436165	436165	*	0.646311114494959	1	2.85388127853882	1
NC_031768.1	436185	436185	*	0.98935018055593	1	0.084324142001857	1
NC_031768.1	436186	436186	*	0.420634404722265	1	-4.81980026052974	1
NC_031768.1	436191	436191	*	0.177530144609363	1	8.71911628299182	1
NC_031768.1	436192	436192	*	0.214642966051476	1	8.10536980749746	1
NC_031768.1	436202	436202	*	0.107642194151925	1	6.42549962054136	1
NC_031768.1	436203	436203	*	0.355365786277823	1	3.83557678390505	1
NC_031768.1	436217	436217	*	0.672901121872925	1	1.5222588747995	1
NC_031768.1	436329	436329	*	0.921213123771387	1	-0.439713029391343	1
NC_031768.1	436348	436348	*	0.946506913394179	1	-0.283886085075702	1
NC_031768.1	436354	436354	*	0.642505217812204	1	4.43853640951695	1
NC_031768.1	436363	436363	*	0.411757905537223	1	3.75805134718316	1
NC_031768.1	436369	436369	*	0.105759660500596	1	8.18763518385003	1
NC_031768.1	443901	443901	*	0.907154706515843	1	0.376670141192081	1
NC_031768.1	443902	443902	*	0.84688995722667	1	0.837320574162681	1
NC_031768.1	443908	443908	*	0.867647299056209	1	0.58798445939543	1
NC_031768.1	443909	443909	*	0.304200022957029	1	-3.84210526315789	1
NC_031768.1	443919	443919	*	0.950516947726247	1	-0.17956979058088	1
NC_031768.1	443920	443920	*	0.102187120083423	1	-4.47368421052631	1
NC_031768.1	443951	443951	*	0.880190501687633	1	0.493224675447745	1
NC_031768.1	443952	443952	*	0.946831526173314	1	0.253588516746406	1
NC_031768.1	443960	443960	*	0.280532242540105	1	2.94371268833507	1
NC_031768.1	443961	443961	*	0.746689070795203	1	0.808507665979807	1
NC_031768.1	443991	443991	*	0.251403867042538	1	3.40519283616033	1
NC_031768.1	443992	443992	*	0.665259041863845	1	1.28708133971291	1
NC_031768.1	446119	446119	*	0.403451112217175	1	-3.03089814087458	1
NC_031768.1	446123	446123	*	0.509851139525501	1	3.80989787902593	1
NC_031768.1	446163	446163	*	0.992808460811297	1	0.052990282397436	1
NC_031768.1	446225	446225	*	0.355434687682324	1	3.99319193506154	1
NC_031768.1	446237	446237	*	0.37510885527459	1	3.42745909718115	1
NC_031768.1	446244	446244	*	0.038143420934903	1	-20.4811517641688	1
NC_031768.1	446262	446262	*	0.480771064321704	1	-2.19952867242733	1
NC_031768.1	446599	446599	*	0.5834573767743	1	1.65690658014482	1
NC_031768.1	446600	446600	*	0.341227879978192	1	-4.37267080745342	1
NC_031768.1	446611	446611	*	0.27487434505064	1	-3.48032814993603	1
NC_031768.1	446612	446612	*	0.728050191167934	1	-1.53089730696168	1
NC_031768.1	446617	446617	*	0.691034983637776	1	1.39443938854377	1
NC_031768.1	446618	446618	*	0.810845424695217	1	-1.1868612057473	1
NC_031768.1	446626	446626	*	0.507530065959239	1	-2.1493220148489	1
NC_031768.1	446627	446627	*	0.651779207984958	1	-1.72054597701149	1
NC_031768.1	446634	446634	*	0.85662010578053	1	-0.76297718961299	1
NC_031768.1	446635	446635	*	0.172204052301131	1	-8.40115656457486	1
NC_031768.1	446644	446644	*	0.239628429164887	1	3.89776105659186	1
NC_031768.1	446645	446645	*	0.0769102607122967	1	8.22360248447206	1
NC_031768.1	446651	446651	*	0.728740561892927	1	-1.40098397747901	1
NC_031768.1	446652	446652	*	0.941661828452149	1	-0.425713069391231	1
NC_031768.1	446655	446655	*	0.0310391262721517	1	9.8871319950538	1
NC_031768.1	446656	446656	*	0.42756387815418	1	4.02645502645503	1
NC_031768.1	446658	446658	*	0.639096321368771	1	0.884001157620562	1
NC_031768.1	446659	446659	*	0.723542938209681	1	1.5625	1
NC_031768.1	446668	446668	*	0.544830813432001	1	2.57702123181353	1
NC_031768.1	446669	446669	*	0.419709067893065	1	-4.7523849607183	1
NC_031768.1	446673	446673	*	0.591136814720011	1	-1.2418111499908	1
NC_031768.1	446674	446674	*	0.523324619385914	1	2.41652637485971	1
NC_031768.1	446684	446684	*	0.430620740854582	1	-4.08455892025573	1
NC_031768.1	446685	446685	*	0.956469957885953	1	0.362474877978758	1
NC_031768.1	448866	448866	*	0.791747915402524	1	-0.684718331777157	1
NC_031768.1	448884	448884	*	0.922664628916066	1	0.475341651812233	1
NC_031768.1	448917	448917	*	0.808557031070449	1	1.3694366635543	1
NC_031768.1	448952	448952	*	0.337927331996288	1	6.44257703081232	1
NC_031768.1	454413	454413	*	0.649614279034784	1	-1.57126823793491	1
NC_031768.1	454414	454414	*	0.367570038735488	1	2.47441222279908	1
NC_031768.1	454458	454458	*	0.332095090062853	1	-5.2348885682219	1
NC_031768.1	454459	454459	*	0.305348116277538	1	3.90541547633835	1
NC_031768.1	454464	454464	*	0.382056639393253	1	3.95222061888728	1
NC_031768.1	454465	454465	*	0.0991919125324561	1	6.0148680047459	1
NC_031768.1	454478	454478	*	0.274637927557243	1	4.14462081128748	1
NC_031768.1	454479	454479	*	0.716913239060986	1	0.735104224312855	1
NC_031768.1	454485	454485	*	0.103837998808932	1	8.2244008714597	1
NC_031768.1	454486	454486	*	0.531070246715007	1	-1.65559859804464	1
NC_031768.1	454493	454493	*	0.001407182822871	1	17.4042007375341	1
NC_031768.1	454494	454494	*	0.391592981406602	1	3.61833610035048	1
NC_031768.1	454506	454506	*	0.0255937942642577	1	12.0410453743787	1
NC_031768.1	454507	454507	*	0.379281863758072	1	3.16454528684745	1
NC_031768.1	454521	454521	*	0.312609077969366	1	5.90828924162257	1
NC_031768.1	454522	454522	*	0.358162553578023	1	3.09309253628026	1
NC_031768.1	454534	454534	*	0.0641756207519228	1	12.8346961680295	1
NC_031768.1	454535	454535	*	0.0956888936590565	1	7.6023499966094	1
NC_031768.1	454553	454553	*	0.989163217760283	1	0.0705815923207176	1
NC_031768.1	454554	454554	*	0.600641524661495	1	1.81798006325017	1
NC_031768.1	454557	454557	*	0.0983130098356959	1	7.1348404681738	1
NC_031768.1	454558	454558	*	0.537170793692258	1	1.99244203608835	1
NC_031768.1	454564	454564	*	0.739036406078033	1	1.45101811768478	1
NC_031768.1	454565	454565	*	0.0870602322583629	1	3.65568727537251	1
NC_031768.1	455660	455660	*	0.144315452348453	1	10.6361323155216	1
NC_031768.1	455661	455661	*	0.025585331843615	1	10.9307912492333	1
NC_031768.1	455663	455663	*	0.187815439440905	1	8.90585241730281	1
NC_031768.1	455664	455664	*	0.240263491841133	1	5.85547035464877	1
NC_031768.1	455717	455717	*	0.00572062022064657	1	20.6276505513147	1
NC_031768.1	455718	455718	*	0.136016882633363	1	9.54559394806788	1
NC_031768.1	455747	455747	*	0.38503014485815	1	6.32739609838847	1
NC_031768.1	455748	455748	*	0.47787494639127	1	3.80151992331919	1
NC_031768.1	458019	458019	*	0.577927409357039	1	2.08333333333333	1
NC_031768.1	458020	458020	*	0.512168432014372	1	3.13651867744952	1
NC_031768.1	458039	458039	*	0.52944643336265	1	-3.50783475783475	1
NC_031768.1	458040	458040	*	0.350269952303492	1	6.34049961313142	1
NC_031768.1	458058	458058	*	0.583466191074167	1	-2.86680911680912	1
NC_031768.1	458059	458059	*	0.129368286681907	1	9.5579524478607	1
NC_031768.1	458065	458065	*	0.498243642182788	1	4.18447293447294	1
NC_031768.1	458066	458066	*	0.00971472622217373	1	16.2696943518861	1
NC_031768.1	458069	458069	*	0.664945337808732	1	2.1545584045584	1
NC_031768.1	458070	458070	*	0.254491790896166	1	6.14175819655272	1
NC_031768.1	458076	458076	*	0.775119698016481	1	1.22863247863247	1
NC_031768.1	458077	458077	*	0.577027079482157	1	2.30778723929409	1
NC_031768.1	458084	458084	*	0.961595824576401	1	-0.195868945868949	1
NC_031768.1	458085	458085	*	0.154757738795038	1	6.21169114319799	1
NC_031768.1	458091	458091	*	0.495003771709038	1	-2.90242165242165	1
NC_031768.1	458092	458092	*	0.294210917279598	1	5.59619252279803	1
NC_031768.1	458093	458093	*	0.733891749792856	1	1.53205128205127	1
NC_031768.1	458094	458094	*	0.0404258449788217	1	-11.8721461187215	1
NC_031768.1	458095	458095	*	0.561751332093427	1	2.90242165242165	1
NC_031768.1	458096	458096	*	0.411642304907878	1	4.88707885968159	1
NC_031768.1	464846	464846	*	0.137990730467803	1	-4.79400233853773	1
NC_031768.1	464876	464876	*	0.448518662178188	1	5.22995847971894	1
NC_031768.1	464921	464921	*	0.86405938816319	1	-1.15549573390519	1
NC_031768.1	471633	471633	*	0.638128359800921	1	0.993015012510423	1
NC_031768.1	471641	471641	*	0.686692470405037	1	1.62374895746455	1
NC_031768.1	471644	471644	*	0.380577772680774	1	-3.0464495182237	1
NC_031768.1	471681	471681	*	0.210637349789024	1	-4.99635112593828	1
NC_031768.1	471687	471687	*	0.786689508735892	1	1.18588407005839	1
NC_031768.1	471745	471745	*	0.920215397635803	1	0.425481776288228	1
NC_031768.1	471755	471755	*	0.227129113368035	1	5.00235651445329	1
NC_031768.1	471777	471777	*	0.96079217028788	1	0.210777126099704	1
NC_031768.1	471783	471783	*	0.823108482792489	1	0.71611855886049	1
NC_031768.1	473262	473262	*	0.0277377221328181	1	13.0590837540031	1
NC_031768.1	473301	473301	*	0.783622372975757	1	1.58623257073237	1
NC_031768.1	473321	473321	*	0.251127272231066	1	6.19451170298628	1
NC_031768.1	473326	473326	*	0.611621317820517	1	2.81320278646262	1
NC_031768.1	473347	473347	*	0.216109014214259	1	6.71912832929782	1
NC_031768.1	473361	473361	*	0.984023743293051	1	0.122814179764574	1
NC_031768.1	475756	475756	*	0.360815106251956	1	-1.67989417989418	1
NC_031768.1	475785	475785	*	0.604412457007867	1	3.29593810444874	1
NC_031768.1	475858	475858	*	0.204151857174402	1	6.95647689768977	1
NC_031768.1	475859	475859	*	0.000682166645795013	1	18.0367499347399	1
NC_031768.1	475898	475898	*	0.845590331466703	1	0.885244774477448	1
NC_031768.1	475899	475899	*	0.880047087740199	1	-0.636090294070751	1
NC_031768.1	475900	475900	*	0.396970064307234	1	4.2577695269527	1
NC_031768.1	475901	475901	*	0.00108436225326902	1	16.6816102781782	1
NC_031768.1	475922	475922	*	0.523940040982956	1	3.69396314631463	1
NC_031768.1	475923	475923	*	0.319176000541706	1	5.88540124370743	1
NC_031768.1	475959	475959	*	0.722629418067848	1	2.18106144223694	1
NC_031768.1	475960	475960	*	0.257093879630256	1	7.01403942843524	1
NC_031768.1	475961	475961	*	0.383034705060817	1	5.02440869086909	1
NC_031768.1	475962	475962	*	0.287978059046857	1	5.46969317327624	1
NC_031768.1	476002	476002	*	0.168688916743832	1	5.95433897243108	1
NC_031768.1	476003	476003	*	0.535938385632195	1	2.52625925041776	1
NC_031768.1	476004	476004	*	0.504931480485283	1	3.63604323308271	1
NC_031768.1	476005	476005	*	0.398374960340826	1	3.7007639054667	1
NC_031768.1	476012	476012	*	0.885805486355129	1	0.687265037593984	1
NC_031768.1	476013	476013	*	0.421885101857936	1	-3.09842402616711	1
NC_031768.1	476027	476027	*	0.671911285789396	1	-1.36204385308822	1
NC_031768.1	476028	476028	*	0.948201778486964	1	-0.166517989889979	1
NC_031768.1	476036	476036	*	0.912877767542007	1	0.401394110275689	1
NC_031768.1	476037	476037	*	0.825962704267014	1	-0.721532585342563	1
NC_031768.1	476044	476044	*	0.156586879494823	1	9.44770302720151	1
NC_031768.1	476045	476045	*	0.379199035709776	1	4.13321439191198	1
NC_031768.1	476049	476049	*	0.822527992732678	1	0.863486842105263	1
NC_031768.1	476050	476050	*	0.915942501067115	1	0.398453761522451	1
NC_031768.1	476057	476057	*	0.0834153314477371	1	10.2306547619048	1
NC_031768.1	476058	476058	*	0.631465406047639	1	2.55724055902468	1
NC_031768.1	494193	494193	*	0.261800682289197	1	-7.32551299352919	1
NC_031768.1	494194	494194	*	0.399910427361429	1	-5.62745869394178	1
NC_031768.1	494214	494214	*	0.238865684241375	1	-8.57123083843732	1
NC_031768.1	494215	494215	*	0.489788937639019	1	-5.16719118804092	1
NC_031768.1	494231	494231	*	0.115084125330272	1	-7.15249662618084	1
NC_031768.1	494232	494232	*	0.903229270422098	1	0.57412100095027	1
NC_031768.1	494290	494290	*	0.122168979656198	1	-6.53309803107374	1
NC_031768.1	494291	494291	*	0.189681847378479	1	-4.69987329743427	1
NC_031768.1	494306	494306	*	0.279599152342593	1	-4.78563272085539	1
NC_031768.1	494307	494307	*	0.510629351468941	1	-3.24279379157428	1
NC_031768.1	494328	494328	*	0.877422831730742	1	-0.938709677419355	1
NC_031768.1	494329	494329	*	0.978111135272107	1	0.115332428765266	1
NC_031768.1	494337	494337	*	0.32350438386088	1	-6.58387096774193	1
NC_031768.1	494338	494338	*	0.313745133907122	1	-4.25222708742262	1
NC_031768.1	494354	494354	*	0.41822399126885	1	-3.33658536585366	1
NC_031768.1	494355	494355	*	0.547252202359153	1	-1.44539995396815	1
NC_031768.1	494387	494387	*	0.978000400724351	1	-0.190322580645164	1
NC_031768.1	494388	494388	*	0.0455343023505752	1	-9.64379183652926	1
NC_031768.1	494438	494438	*	0.599227630598391	1	-1.33473637571998	1
NC_031768.1	494448	494448	*	0.79848556359679	1	-1.65460457310678	1
NC_031768.1	494465	494465	*	0.879097474898231	1	0.902346445824709	1
NC_031768.1	495181	495181	*	0.486569143589768	1	1.79476303844766	1
NC_031768.1	495182	495182	*	0.67632458510447	1	1.28393401177928	1
NC_031768.1	495190	495190	*	0.92141241849858	1	0.235896783121836	1
NC_031768.1	495191	495191	*	0.708971333246792	1	0.973298839571146	1
NC_031768.1	495219	495219	*	0.839150511706188	1	0.673417297015322	1
NC_031768.1	495220	495220	*	0.426132210928845	1	-2.57208839813808	1
NC_031768.1	495233	495233	*	0.0713779447252683	1	6.50009956989527	1
NC_031768.1	495234	495234	*	0.600615447937745	1	1.65750233997157	1
NC_031768.1	495260	495260	*	0.887123555568239	1	0.860076196545717	1
NC_031768.1	495261	495261	*	0.89928131028768	1	0.662036702876323	1
NC_031768.1	495268	495268	*	0.319850309066171	1	2.94669768420736	1
NC_031768.1	495269	495269	*	0.786799322553772	1	0.860175350386527	1
NC_031768.1	495288	495288	*	0.64521809478965	1	-1.63484605774463	1
NC_031768.1	495289	495289	*	0.476232180109345	1	2.62426560215768	1
NC_031768.1	495303	495303	*	0.403157299950701	1	-2.26654158168429	1
NC_031768.1	495304	495304	*	0.468462208788149	1	1.92857368240746	1
NC_031768.1	495310	495310	*	0.638560712267407	1	1.41593597063622	1
NC_031768.1	495311	495311	*	0.621702958385826	1	-1.35401782676737	1
NC_031768.1	495330	495330	*	0.627641952818165	1	1.60690701589894	1
NC_031768.1	495331	495331	*	0.280268248425679	1	3.5042716982475	1
NC_031768.1	495338	495338	*	0.234312440281162	1	3.49714625125777	1
NC_031768.1	495339	495339	*	0.805110378540898	1	0.669827109717092	1
NC_031768.1	495356	495356	*	0.718113670570858	1	0.983737142307939	1
NC_031768.1	495357	495357	*	0.943332915425844	1	-0.1548374240114	1
NC_031768.1	495359	495359	*	0.824111513757416	1	-0.695438967298445	1
NC_031768.1	495360	495360	*	0.779449987316956	1	-0.657566258996956	1
NC_031768.1	495362	495362	*	0.777091909171675	1	-0.80801627670396	1
NC_031768.1	495363	495363	*	0.58805815913794	1	-1.17492145282825	1
NC_031768.1	495367	495367	*	0.44975077075586	1	1.97000777811659	1
NC_031768.1	495368	495368	*	0.339029260525371	1	-2.90583098562999	1
NC_031768.1	499072	499072	*	0.133071981788327	1	-10.3822055137845	1
NC_031768.1	500501	500501	*	0.947703945031137	1	0.070236101356097	1
NC_031768.1	500540	500540	*	0.406372567728086	1	0.92532291327472	1
NC_031768.1	500549	500549	*	0.329356204803003	1	-1.18039726473461	1
NC_031768.1	500566	500566	*	0.293226305088227	1	1.37577336372517	1
NC_031768.1	500571	500571	*	0.852099270019853	1	-0.29087792245687	1
NC_031768.1	500588	500588	*	0.369465937059901	1	1.39411563462196	1
NC_031768.1	501072	501072	*	0.950960712880883	1	0.0360750360750361	1
NC_031768.1	501073	501073	*	0.765549582268615	1	0.361668722664573	1
NC_031768.1	501079	501079	*	0.909807028995991	1	0.109010213218786	1
NC_031768.1	501080	501080	*	0.462223431817957	1	0.819780760711108	1
NC_031768.1	501089	501089	*	0.345690838322624	1	-0.943790849673203	1
NC_031768.1	501090	501090	*	0.977421574117247	1	-0.0186136549772913	1
NC_031768.1	501101	501101	*	0.596933294062993	1	0.441972260166019	1
NC_031768.1	501102	501102	*	0.918409808100461	1	-0.153131792135941	1
NC_031768.1	501113	501113	*	0.519723248862782	1	-0.615919549144305	1
NC_031768.1	501114	501114	*	0.977421574117247	1	-0.0186136549772913	1
NC_031768.1	501116	501116	*	0.437563709549234	1	0.829197042552091	1
NC_031768.1	501117	501117	*	0.977421574117247	1	-0.0186136549772913	1
NC_031768.1	501122	501122	*	0.705075436270806	1	-0.293390580275826	1
NC_031768.1	501123	501123	*	0.977421574117247	1	-0.0186136549772913	1
NC_031768.1	501145	501145	*	0.949754275947241	1	0.0371335504885993	1
NC_031768.1	501146	501146	*	0.977421574117247	1	-0.0186136549772913	1
NC_031768.1	501159	501159	*	0.707091146520168	1	-0.290186650121504	1
NC_031768.1	501160	501160	*	0.245707979999936	1	-1.82041545677909	1
NC_031768.1	501186	501186	*	0.574652050659435	1	-0.637657011022815	1
NC_031768.1	501194	501194	*	0.973032085213354	1	0.0406684412895593	1
NC_031768.1	501195	501195	*	0.644670976823041	1	0.494249596046003	1
NC_031768.1	501198	501198	*	0.604787129085965	1	0.522587675847038	1
NC_031768.1	501199	501199	*	0.965343170658348	1	-0.0348509330545259	1
NC_031768.1	501205	501205	*	0.985062017733507	1	0.0135561470965198	1
NC_031768.1	501206	501206	*	0.575494631357384	1	-0.633653328264107	1
NC_031768.1	501212	501212	*	0.632139263010651	1	-0.469535640343094	1
NC_031768.1	501213	501213	*	0.965343170658348	1	-0.0348509330545259	1
NC_031768.1	501216	501216	*	0.589584943353169	1	0.564905719183419	1
NC_031768.1	501217	501217	*	0.965343170658348	1	-0.0348509330545259	1
NC_031768.1	501226	501226	*	0.985062017733507	1	0.0135561470965198	1
NC_031768.1	501227	501227	*	0.965343170658348	1	-0.0348509330545259	1
NC_031768.1	501232	501232	*	0.272010543209061	1	1.55332590115199	1
NC_031768.1	501233	501233	*	0.965343170658348	1	-0.0348509330545259	1
NC_031768.1	501238	501238	*	0.973186038521106	1	0.0406684412895593	1
NC_031768.1	501239	501239	*	0.965088993886919	1	-0.0352473724685978	1
NC_031768.1	501241	501241	*	0.630431932851562	1	-0.469535640343094	1
NC_031768.1	501242	501242	*	0.965343170658348	1	-0.0348509330545259	1
NC_031768.1	501271	501271	*	0.284851699775364	1	1.55902567212452	1
NC_031768.1	522984	522984	*	0.611708239374032	1	-1.04285064787453	1
NC_031768.1	523000	523000	*	0.277185273642266	1	-3.38183689701961	1
NC_031768.1	523069	523069	*	0.434149565053076	1	-3.50412028607362	1
NC_031768.1	545518	545518	*	0.467874822260548	1	-4.62543079992744	1
NC_031768.1	545519	545519	*	0.165215234076906	1	7.89088790096014	1
NC_031768.1	545557	545557	*	0.580811934660926	1	-1.80482495918737	1
NC_031768.1	545558	545558	*	0.428464926401156	1	-1.76188169811031	1
NC_031768.1	545573	545573	*	0.348541568313241	1	1.75343128363263	1
NC_031768.1	545574	545574	*	0.590757630811736	1	-0.66662823321419	1
NC_031768.1	545575	545575	*	0.938014491405146	1	-0.154181026664248	1
NC_031768.1	545576	545576	*	0.67005303433644	1	0.496777658431794	1
NC_031768.1	545583	545583	*	0.801340974651997	1	-0.712075712075713	1
NC_031768.1	545584	545584	*	0.345974579139545	1	1.62996777658432	1
NC_031768.1	545982	545982	*	0.994231303100443	1	0.00645050313924484	1
NC_031768.1	545996	545996	*	0.587070059134973	1	0.668702158768384	1
NC_031768.1	546009	546009	*	0.994231303100443	1	0.00645050313924484	1
NC_031768.1	546021	546021	*	0.996137953645305	1	0.00432844219365449	1
NC_031768.1	546029	546029	*	0.996137953645305	1	0.00432844219365449	1
NC_031768.1	546038	546038	*	0.542836402898223	1	2.04302471540493	1
NC_031768.1	546198	546198	*	0.914257499268957	1	-0.655913978494624	1
NC_031768.1	565115	565115	*	0.993632493531658	1	-0.0267094017094016	1
NC_031768.1	565139	565139	*	0.802809310483532	1	-0.676169590643275	1
NC_031768.1	565158	565158	*	0.797071823117082	1	-1.32104842441836	1
NC_031768.1	565190	565190	*	0.312324257203175	1	5.05263157894737	1
NC_031768.1	583627	583627	*	0.582510682664014	1	1.74491915146121	1
NC_031768.1	583641	583641	*	0.696307724926853	1	2.14291161442843	1
NC_031768.1	583642	583642	*	0.130207568248831	1	7.11188360091743	1
NC_031768.1	583648	583648	*	0.0824789282671317	1	7.00221154579426	1
NC_031768.1	583649	583649	*	0.363710159225448	1	4.24132740825688	1
NC_031768.1	583678	583678	*	0.906002958718661	1	0.597879966445514	1
NC_031768.1	583679	583679	*	0.450754098596113	1	3.95104644495413	1
NC_031768.1	583692	583692	*	0.724184875043682	1	-1.75398459543964	1
NC_031768.1	583693	583693	*	0.534140598401272	1	2.93327121559633	1
NC_031768.1	583701	583701	*	0.666774342963206	1	1.18342234703982	1
NC_031768.1	609243	609243	*	0.319575109673054	1	-4.77502295684114	1
NC_031768.1	609252	609252	*	0.0211013748800379	1	10.3835558381013	1
NC_031768.1	609270	609270	*	0.566950781513817	1	1.80829271738363	1
NC_031768.1	609279	609279	*	0.319565603249955	1	5.48138729956912	1
NC_031768.1	609311	609311	*	0.0641350447957294	1	7.91892277001995	1
NC_031768.1	609314	609314	*	0.941242220867987	1	0.338415502992306	1
NC_031768.1	609378	609378	*	0.337404137237496	1	5.34870797443734	1
NC_031768.1	609384	609384	*	0.251093742778854	1	5.26535148652404	1
NC_031768.1	609389	609389	*	0.622310719238145	1	1.84773548207836	1
NC_031768.1	609418	609418	*	0.141411178763867	1	4.27896637954988	1
NC_031768.1	609446	609446	*	0.859165148527539	1	-0.666851903306476	1
NC_031768.1	609457	609457	*	0.441174422451042	1	2.63962211725479	1
NC_031768.1	627769	627769	*	0.182711947315219	1	-16.1472407374047	1
NC_031768.1	627811	627811	*	0.469953176925217	1	3.44906649197511	1
NC_031768.1	637557	637557	*	0.579899300531576	1	-1.66082928482657	1
NC_031768.1	637594	637594	*	0.0362499737751538	1	19.6679998367547	1
NC_031768.1	637595	637595	*	0.0120542881440715	1	21.8566176470588	1
NC_031768.1	637645	637645	*	0.981082213351379	1	0.147941068440605	1
NC_031768.1	637646	637646	*	0.122536704244041	1	10.6233814280429	1
NC_031768.1	637716	637716	*	0.272289157843957	1	7.56987340223839	1
NC_031768.1	637717	637717	*	0.972740379944542	1	0.247585529546573	1
NC_031768.1	637736	637736	*	0.647390051741336	1	1.55775075987842	1
NC_031768.1	642993	642993	*	0.990020315933296	1	-0.0697767145135531	1
NC_031768.1	642994	642994	*	0.977178344794318	1	-0.140569699737414	1
NC_031768.1	644117	644117	*	0.19613665073211	1	6.85107376283847	1
NC_031768.1	644126	644126	*	0.642875761913233	1	-2.68051665110488	1
NC_031768.1	644178	644178	*	0.359520682704823	1	-6.14301276065983	1
NC_031768.1	644233	644233	*	0.583199649591994	1	2.91889483065954	1
NC_031768.1	644244	644244	*	0.741533875843717	1	-1.89393939393939	1
NC_031768.1	644276	644276	*	0.924808285013351	1	0.556333644568929	1
NC_031768.1	644279	644279	*	0.60748715694966	1	3.34967320261438	1
NC_031768.1	644283	644283	*	0.409180161179209	1	4.46998722860792	1
NC_031768.1	645359	645359	*	0.947904633101895	1	-0.202666293790243	1
NC_031768.1	645360	645360	*	0.0196894569521309	1	14.3605378361476	1
NC_031768.1	645389	645389	*	0.0902056800129178	1	7.08613932765472	1
NC_031768.1	645390	645390	*	0.0100325459412169	1	16.2269785963166	1
NC_031768.1	645485	645485	*	0.767104997574	1	-0.643602258589339	1
NC_031768.1	645537	645537	*	0.942430836003787	1	0.505993866741006	1
NC_031768.1	645538	645538	*	0.954254183441302	1	-0.365321701199561	1
NC_031768.1	645581	645581	*	0.575868108878217	1	-1.15228900654002	1
NC_031768.1	648691	648691	*	0.476418631164509	1	4.18023433803679	1
NC_031768.1	656876	656876	*	0.397400542211818	1	2.61184658988985	1
NC_031768.1	656885	656885	*	0.526117248820815	1	4.78355441449151	1
NC_031768.1	656891	656891	*	0.391833741682966	1	-3.23610662648441	1
NC_031768.1	656903	656903	*	0.587236926303812	1	2.13099963911946	1
NC_031768.1	656906	656906	*	0.828209434572398	1	0.814203730272589	1
NC_031768.1	656908	656908	*	0.721744217855511	1	-1.46733704179147	1
NC_031768.1	656912	656912	*	0.423941877233076	1	4.31999714733989	1
NC_031768.1	656952	656952	*	0.651195891928842	1	2.62681159420289	1
NC_031768.1	657071	657071	*	0.66001761493394	1	-2.74920886075949	1
NC_031768.1	657099	657099	*	0.809035700134932	1	-1.29708471640929	1
NC_031768.1	657102	657102	*	0.925997540557622	1	0.496103333814402	1
NC_031768.1	660839	660839	*	0.833786621398745	1	-0.382590132827324	1
NC_031768.1	660863	660863	*	0.654658144794688	1	-1.70008466748768	1
NC_031768.1	662931	662931	*	0.856000668181973	1	-0.803991094252499	1
NC_031768.1	663023	663023	*	0.715229082292363	1	2.48960669547618	1
NC_031768.1	663037	663037	*	0.304606163319833	1	5.44652428465407	1
NC_031768.1	663128	663128	*	0.924658855540942	1	0.390664374623706	1
NC_031768.1	663129	663129	*	0.499209351831216	1	-3.42413050169282	1
NC_031768.1	663234	663234	*	0.870629910618082	1	0.596339008866886	1
NC_031768.1	663235	663235	*	0.960759666887609	1	0.22314558325639	1
NC_031768.1	663264	663264	*	0.415189713890167	1	-4.14721678462079	1
NC_031768.1	663267	663267	*	0.249718308952687	1	-6.11679967876324	1
NC_031768.1	663513	663513	*	0.823596670553803	1	0.610876315335518	1
NC_031768.1	663532	663532	*	0.467020063054665	1	3.14368457375791	1
NC_031768.1	663597	663597	*	0.688870510265764	1	1.87834224598931	1
NC_031768.1	663612	663612	*	0.862096912590853	1	0.806451612903225	1
NC_031768.1	663650	663650	*	0.877090035253095	1	-0.770763862462187	1
NC_031768.1	663898	663898	*	0.697066147810084	1	-2.06366425936831	1
NC_031768.1	663929	663929	*	0.990196177503962	1	0.0626123338931583	1
NC_031768.1	663930	663930	*	0.470969221603788	1	-5.45859412614348	1
NC_031768.1	664012	664012	*	0.889720775060496	1	-0.631346774432306	1
NC_031768.1	664013	664013	*	0.713430315763243	1	2.68311908804269	1
NC_031768.1	664023	664023	*	0.556724211852581	1	-3.13008852177518	1
NC_031768.1	664024	664024	*	0.877949691945004	1	1.12542128069331	1
NC_031768.1	664028	664028	*	0.99354086729199	1	-0.0479779993668883	1
NC_031768.1	664029	664029	*	0.458879013265105	1	5.7956186807896	1
NC_031768.1	664053	664053	*	0.0655023385454132	1	-12.0808474609644	1
NC_031768.1	664054	664054	*	0.731364356054236	1	3.05555555555556	1
NC_031768.1	664064	664064	*	0.643582129038677	1	-2.41281507423667	1
NC_031768.1	664065	664065	*	0.592296781750774	1	4.23835125448029	1
NC_031768.1	664143	664143	*	0.912025659610211	1	-0.410368952544388	1
NC_031768.1	664173	664173	*	0.87280627829487	1	-0.8007564536606	1
NC_031768.1	664178	664178	*	0.693106892743259	1	2.494842361405	1
NC_031768.1	667970	667970	*	0.198109212260439	1	10.5257503840208	1
NC_031768.1	667982	667982	*	0.322461673475012	1	-2.7416120476334	1
NC_031768.1	667997	667997	*	0.846886219106027	1	-0.822575060592567	1
NC_031768.1	668050	668050	*	0.00826047893489679	1	20.7179910939724	1
NC_031768.1	668092	668092	*	0.396861109855749	1	5.70169398154524	1
NC_031768.1	668285	668285	*	0.578875401920483	1	3.56416889956574	1
NC_031768.1	668325	668325	*	0.132430736451995	1	11.1172261970281	1
NC_031768.1	671174	671174	*	0.428888864629522	1	5.88414820240493	1
NC_031768.1	671188	671188	*	0.562600299501196	1	-4.56810631229236	1
NC_031768.1	671223	671223	*	0.420944526623551	1	-4.510773362632	1
NC_031768.1	671298	671298	*	0.579610354002984	1	-3.41207349081365	1
NC_031768.1	671300	671300	*	0.752913366188125	1	1.43441372154063	1
NC_031768.1	671311	671311	*	0.73995012193	1	-3.06415186473784	1
NC_031768.1	680740	680740	*	0.988424470827228	1	0.0607661394866454	1
NC_031768.1	680741	680741	*	0.276774699578132	1	-4.46581015463231	1
NC_031768.1	685229	685229	*	0.998608577676295	1	-0.0104705189450938	1
NC_031768.1	685230	685230	*	0.376163535331867	1	5.66820998398663	1
NC_031768.1	686018	686018	*	0.961209141734382	1	-0.140860942077981	1
NC_031768.1	686024	686024	*	0.25571362316946	1	6.79678530424799	1
NC_031768.1	686025	686025	*	0.724073146287008	1	2.48847926267281	1
NC_031768.1	686057	686057	*	0.171512867184475	1	5.32721010332951	1
NC_031768.1	686058	686058	*	0.68440594758035	1	1.86175115207373	1
NC_031768.1	686071	686071	*	0.602352127152248	1	1.84462303865289	1
NC_031768.1	686072	686072	*	0.987100244051256	1	0.0552995391705072	1
NC_031768.1	686077	686077	*	0.934715850948492	1	-0.53469764579166	1
NC_031768.1	686078	686078	*	0.433594737996065	1	5.92695587690026	1
NC_031768.1	686088	686088	*	0.570693256100214	1	3.74544801764374	1
NC_031768.1	686089	686089	*	0.614514824011125	1	3.90909090909091	1
NC_031768.1	686113	686113	*	0.620949826759954	1	0.498508400062804	1
NC_031768.1	687470	687470	*	0.142675788558364	1	10.1307189542484	1
NC_031768.1	687543	687543	*	0.626737545361812	1	1.07986840125843	1
NC_031768.1	687565	687565	*	0.104330660020921	1	10.6195947225554	1
NC_031768.1	687566	687566	*	0.360304364629902	1	5.02778627510962	1
NC_031768.1	687602	687602	*	0.867189245563286	1	-1.11577551922227	1
NC_031768.1	687603	687603	*	0.0978022027510363	1	9.06716818365333	1
NC_031768.1	687632	687632	*	0.782063848213613	1	-0.710084358795759	1
NC_031768.1	688461	688461	*	0.390604719843558	1	6.1116785835887	1
NC_031768.1	688518	688518	*	0.655810522623079	1	-4.52275564635115	1
NC_031768.1	693916	693916	*	0.574458478942784	1	1.83666135126431	1
NC_031768.1	693945	693945	*	0.49472152151102	1	4.06029315884151	1
NC_031768.1	694016	694016	*	0.496153452573434	1	3.43595974739354	1
NC_031768.1	694051	694051	*	0.463769347230339	1	3.63096726562593	1
NC_031768.1	694060	694060	*	0.75901856250379	1	-1.45343088787819	1
NC_031768.1	694076	694076	*	0.151906854910131	1	7.31514925063312	1
NC_031768.1	694086	694086	*	0.201211535793592	1	5.62891321147507	1
NC_031768.1	694096	694096	*	0.294101475683793	1	4.81965652999736	1
NC_031768.1	694186	694186	*	0.237301115405282	1	-5.34662490650711	1
NC_031768.1	694194	694194	*	0.777484249821843	1	-1.73972248961097	1
NC_031768.1	694218	694218	*	0.075147888578976	1	12.8657909498878	1
NC_031768.1	694474	694474	*	0.597330887394803	1	0.589607147549599	1
NC_031768.1	694488	694488	*	0.404365206927909	1	3.65493277911281	1
NC_031768.1	694518	694518	*	0.976599344665307	1	0.0568292524517764	1
NC_031768.1	694565	694565	*	0.129640601638801	1	7.27822691525051	1
NC_031768.1	694566	694566	*	0.0791130906715662	1	8.63057245125279	1
NC_031768.1	694571	694571	*	0.234032617916594	1	4.31281966672166	1
NC_031768.1	694572	694572	*	0.786107096040773	1	-0.976195839903882	1
NC_031768.1	694575	694575	*	0.374620606367464	1	4.33849176564087	1
NC_031768.1	694576	694576	*	0.766150672808192	1	-1.21398713423944	1
NC_031768.1	694578	694578	*	0.661764715515238	1	-2.17235879667822	1
NC_031768.1	694579	694579	*	0.53929273919913	1	2.86100473079522	1
NC_031768.1	694584	694584	*	0.778047582403203	1	0.916240444371116	1
NC_031768.1	694585	694585	*	0.354284484266624	1	-3.04873470000751	1
NC_031768.1	694589	694589	*	0.970262800436809	1	-0.213386129901555	1
NC_031768.1	694590	694590	*	0.454917395272092	1	4.22016970789217	1
NC_031768.1	694612	694612	*	0.498302209737341	1	2.51592356687898	1
NC_031768.1	694613	694613	*	0.479561943696404	1	2.475532527346	1
NC_031768.1	694634	694634	*	0.647314710654622	1	0.792114064425277	1
NC_031768.1	694635	694635	*	0.414059610319888	1	1.64201146404345	1
NC_031768.1	694644	694644	*	0.619125612954661	1	0.944838585491943	1
NC_031768.1	694645	694645	*	0.117708236962811	1	2.60819503892268	1
NC_031768.1	694650	694650	*	0.422107103798936	1	0.720453170543915	1
NC_031768.1	694651	694651	*	0.965430236234717	1	0.0525643913794398	1
NC_031768.1	696079	696079	*	0.687009716138778	1	-0.563097417124263	1
NC_031768.1	696091	696091	*	0.254411300907602	1	-3.14493620414673	1
NC_031768.1	696104	696104	*	0.180414561998529	1	2.37312030075188	1
NC_031768.1	696141	696141	*	0.609015153823395	1	0.401021234198892	1
NC_031768.1	696230	696230	*	0.388068699566494	1	-1.42241379310345	1
NC_031768.1	696231	696231	*	0.518459636331739	1	-0.595555244691947	1
NC_031768.1	696232	696232	*	0.397754391518727	1	0.88527851458886	1
NC_031768.1	696233	696233	*	0.405782470915597	1	-0.729066593156566	1
NC_031768.1	696262	696262	*	0.377438253110253	1	-2.5895225464191	1
NC_031768.1	696263	696263	*	0.298508834526846	1	2.71322214930642	1
NC_031768.1	696273	696273	*	0.0222462079268506	1	8.73931623931624	1
NC_031768.1	696274	696274	*	0.418058539771731	1	1.8678585803823	1
NC_031768.1	696279	696279	*	0.65383911909528	1	-0.662393162393162	1
NC_031768.1	696280	696280	*	0.949006161455979	1	-0.0760871125658584	1
NC_031768.1	696299	696299	*	0.102598610577545	1	5.14957264957265	1
NC_031768.1	696300	696300	*	0.196097560433377	1	2.55429864253394	1
NC_031768.1	696314	696314	*	0.669470494190048	1	-0.363247863247863	1
NC_031768.1	696315	696315	*	0.904887768446086	1	-0.0832651420532035	1
NC_031768.1	696334	696334	*	0.542994360314669	1	0.961538461538462	1
NC_031768.1	696335	696335	*	0.864183158374516	1	-0.156481042824124	1
NC_031768.1	696521	696521	*	0.50207898289825	1	1.26523445569097	1
NC_031768.1	696523	696523	*	0.447709046513814	1	-0.919698009608785	1
NC_031768.1	696533	696533	*	0.489052992456262	1	1.23999084877602	1
NC_031768.1	696546	696546	*	0.112397820080211	1	3.33562113932738	1
NC_031768.1	696553	696553	*	0.282818429106542	1	1.07932245403842	1
NC_031768.1	696574	696574	*	0.956258833386734	1	0.0499368614395592	1
NC_031768.1	696625	696625	*	0.673024062362731	1	-0.309077043952489	1
NC_031768.1	696666	696666	*	0.759718864101131	1	1.10501029512697	1
NC_031768.1	696688	696688	*	0.980271835159211	1	-0.0503317318691375	1
NC_031768.1	700011	700011	*	0.297028871503491	1	3.08413251961639	1
NC_031768.1	700012	700012	*	0.326948130646765	1	2.04839658723154	1
NC_031768.1	700025	700025	*	0.925189262608994	1	-0.236123219994188	1
NC_031768.1	700058	700058	*	0.691974175762587	1	0.272130969805388	1
NC_031768.1	700062	700062	*	0.901118897122393	1	0.45311268715524	1
NC_031768.1	700063	700063	*	0.488762123140158	1	1.81735484891631	1
NC_031768.1	700078	700078	*	0.410005515699788	1	2.67270816916207	1
NC_031768.1	700079	700079	*	0.462082010044875	1	1.57393824337346	1
NC_031768.1	700081	700081	*	0.260672872048058	1	3.95136778115502	1
NC_031768.1	700082	700082	*	0.315167772000914	1	2.76072293324109	1
NC_031768.1	700087	700087	*	0.0935237255112467	1	3.65773574993433	1
NC_031768.1	700088	700088	*	0.266618592614079	1	2.41960420531849	1
NC_031768.1	700090	700090	*	0.0327143376275472	1	7.23316153473415	1
NC_031768.1	700091	700091	*	0.111887116273	1	5.38264220104049	1
NC_031768.1	700152	700152	*	0.0725429886898428	1	7.5190438665616	1
NC_031768.1	700153	700153	*	0.114819134986789	1	5.31471573830378	1
NC_031768.1	700155	700155	*	0.435351121778979	1	1.16519813183109	1
NC_031768.1	700164	700164	*	0.287097939607251	1	2.19914443318699	1
NC_031768.1	700198	700198	*	0.0754553862039211	1	6.19891928402567	1
NC_031768.1	700223	700223	*	0.546417161160473	1	2.21940785770573	1
NC_031768.1	700227	700227	*	0.218547554537454	1	6.64588642155078	1
NC_031768.1	700240	700240	*	0.145086209311946	1	7.22461409219783	1
NC_031768.1	700246	700246	*	0.810545408916097	1	-0.390839904639648	1
NC_031768.1	703549	703549	*	0.992101499715284	1	0.050099363738082	1
NC_031768.1	703550	703550	*	0.325518869722585	1	-5.72599531615925	1
NC_031768.1	703602	703602	*	0.277091754980327	1	-2.29048528404204	1
NC_031768.1	703842	703842	*	0.433255911317175	1	-5.44290615045333	1
NC_031768.1	703977	703977	*	0.0172178830340495	1	15.5913978494624	1
NC_031768.1	704004	704004	*	0.699826430940064	1	3.31831831831832	1
NC_031768.1	704162	704162	*	0.868820062450465	1	0.972455709297815	1
NC_031768.1	705726	705726	*	0.48858647578674	1	5.24592354985298	1
NC_031768.1	705727	705727	*	0.189856882911306	1	8.17621865065349	1
NC_031768.1	705753	705753	*	0.2717511015762	1	9.68327796234773	1
NC_031768.1	705754	705754	*	0.5311757794084	1	5.60695740186587	1
NC_031768.1	705763	705763	*	0.784855766641505	1	1.90401785714286	1
NC_031768.1	705764	705764	*	0.185635523532857	1	8.44976676641436	1
NC_031768.1	705765	705765	*	0.1756912008152	1	7.98583266506282	1
NC_031768.1	705766	705766	*	0.707815373818917	1	1.73990054567857	1
NC_031768.1	705777	705777	*	0.67827519523643	1	-2.54263565891473	1
NC_031768.1	705778	705778	*	0.350579553174726	1	4.09754004576659	1
NC_031768.1	705779	705779	*	0.583906182182477	1	2.75968992248062	1
NC_031768.1	705780	705780	*	0.606265271083231	1	2.12385583524027	1
NC_031768.1	705782	705782	*	0.321371739741183	1	5.83258928571428	1
NC_031768.1	705783	705783	*	0.066221004808003	1	7.72696268262629	1
NC_031768.1	705787	705787	*	0.153765970832556	1	-9.84274640088593	1
NC_031768.1	705788	705788	*	0.953182077265716	1	0.339967107078609	1
NC_031768.1	705789	705789	*	0.386465613086161	1	5.16943521594684	1
NC_031768.1	705790	705790	*	0.428192655784403	1	4.29996919556416	1
NC_031768.1	705798	705798	*	0.287632386430516	1	7.0077519379845	1
NC_031768.1	705799	705799	*	0.998948992792636	1	0.00715102974828685	1
NC_031768.1	705800	705800	*	0.772791215241054	1	-1.44407530454042	1
NC_031768.1	705801	705801	*	0.97278242372963	1	0.133669248371759	1
NC_031768.1	705825	705825	*	0.230089469667819	1	-9.17829457364341	1
NC_031768.1	705826	705826	*	0.734913898108414	1	2.28374007969359	1
NC_031768.1	705837	705837	*	0.885080013416499	1	1.1029900332226	1
NC_031768.1	705838	705838	*	0.251830028127768	1	6.94585020242915	1
NC_031768.1	707118	707118	*	0.270941135328847	1	2.07985668008246	1
NC_031768.1	707150	707150	*	0.123196348286386	1	-9.82184816507882	1
NC_031768.1	707151	707151	*	0.473588335618168	1	-4.41549570647932	1
NC_031768.1	707187	707187	*	0.604316993946667	1	1.44401247490067	1
NC_031768.1	707188	707188	*	0.317886258677551	1	-1.76020408163265	1
NC_031768.1	707205	707205	*	0.407914902822233	1	1.11701667963011	1
NC_031768.1	708816	708816	*	0.128432607837594	1	-7.54950495049505	1
NC_031768.1	708817	708817	*	0.287426412024185	1	-3.92231140153578	1
NC_031768.1	708827	708827	*	0.0360759214292539	1	-12.0123392936309	1
NC_031768.1	708828	708828	*	0.41109077723605	1	-4.46116782936915	1
NC_031768.1	708846	708846	*	0.97423799631226	1	0.186567164179108	1
NC_031768.1	708847	708847	*	0.691459234803136	1	1.81053344036769	1
NC_031768.1	708857	708857	*	0.476309618605198	1	4.35015516477021	1
NC_031768.1	708858	708858	*	0.623544615487113	1	-2.69317452616092	1
NC_031768.1	708893	708893	*	0.849500555684578	1	1.31924646430768	1
NC_031768.1	708894	708894	*	0.364447004872858	1	5.13319142942106	1
NC_031768.1	708905	708905	*	0.781091905700803	1	1.73821486626274	1
NC_031768.1	708906	708906	*	0.286535117242832	1	5.96739861956709	1
NC_031768.1	708930	708930	*	0.357412342450778	1	-5.07142857142857	1
NC_031768.1	708931	708931	*	0.384072480526217	1	3.83446239360777	1
NC_031768.1	708943	708943	*	0.329150156812925	1	6.1031746031746	1
NC_031768.1	708944	708944	*	0.114004796740586	1	7.91272736296186	1
NC_031768.1	708963	708963	*	0.099095252975689	1	6.53174603174603	1
NC_031768.1	708964	708964	*	0.0834162871995532	1	4.29981203007519	1
NC_031768.1	708974	708974	*	0.840546774644698	1	-0.928571428571423	1
NC_031768.1	708975	708975	*	0.756457071279378	1	-1.30275571002979	1
NC_031768.1	708984	708984	*	0.427959110111246	1	-3.69047619047619	1
NC_031768.1	708985	708985	*	0.188953339863942	1	-5.09868421052632	1
NC_031768.1	709113	709113	*	0.455219722300026	1	-1.9517716326227	1
NC_031768.1	714034	714034	*	0.540071788100077	1	-2.98131145170619	1
NC_031768.1	714052	714052	*	0.6393953237553	1	-2.79353821907014	1
NC_031768.1	714276	714276	*	0.221710459483866	1	13.3409383409383	1
NC_031768.1	714277	714277	*	0.701472521918983	1	4.20143387751576	1
NC_031768.1	714278	714278	*	0.0768280617893129	1	9.22452625038832	1
NC_031768.1	714279	714279	*	0.798428030042	1	1.27494169473957	1
NC_031768.1	714322	714322	*	0.44216074391691	1	4.75497048772911	1
NC_031768.1	714323	714323	*	0.218380816716544	1	-7.3570487483531	1
NC_031768.1	714364	714364	*	0.579996481399243	1	-1.42615421803239	1
NC_031768.1	714426	714426	*	0.108785539792494	1	10.5036785512168	1
NC_031768.1	714427	714427	*	0.0494699376592298	1	13.8832181742044	1
NC_031768.1	714453	714453	*	0.605818640393523	1	1.02749680269736	1
NC_031768.1	714482	714482	*	0.0681754522820992	1	-12.5272979948382	1
NC_031768.1	714497	714497	*	0.80117561835598	1	1.81655747468731	1
NC_031768.1	714536	714536	*	0.401144322409162	1	5.10698930106989	1
NC_031768.1	714546	714546	*	0.32934541393735	1	3.26705260508432	1
NC_031768.1	714565	714565	*	0.969937145258285	1	0.297470252974708	1
NC_031768.1	714586	714586	*	0.622143618662896	1	-3.74517374517375	1
NC_031768.1	714596	714596	*	0.0308021779539163	1	13.8416988416988	1
NC_031768.1	714608	714608	*	0.257123038841015	1	-6.11969111969112	1
NC_031768.1	714627	714627	*	0.611637394254267	1	3.96692233940556	1
NC_031768.1	714637	714637	*	0.0317548783553721	1	-9.52301054650048	1
NC_031768.1	714649	714649	*	0.827273676314286	1	1.16846120419101	1
NC_031768.1	714653	714653	*	0.542169132288973	1	2.36097794822627	1
NC_031768.1	714662	714662	*	0.991636743158933	1	-0.0193477059148701	1
NC_031768.1	714741	714741	*	0.298418074091148	1	4.36838969164308	1
NC_031768.1	714742	714742	*	0.607153163344094	1	0.910122824378601	1
NC_031768.1	714746	714746	*	0.679835054477191	1	-0.620899718837863	1
NC_031768.1	714761	714761	*	0.919863932556733	1	-0.281104457751165	1
NC_031768.1	714780	714780	*	0.408772512942167	1	-2.71739130434783	1
NC_031768.1	714794	714794	*	0.985696436279549	1	0.0661660105203965	1
NC_031768.1	714815	714815	*	0.428416665677978	1	1.99275362318841	1
NC_031768.1	714822	714822	*	0.520918377470056	1	2.24713616245769	1
NC_031768.1	714998	714998	*	0.559864590122429	1	1.42983264240749	1
NC_031768.1	715008	715008	*	0.332295898706407	1	-6.46859147946146	1
NC_031768.1	715011	715011	*	0.513770634765226	1	3.48220755940349	1
NC_031768.1	715015	715015	*	0.144305361530772	1	10.2444791944773	1
NC_031768.1	715017	715017	*	0.956479135417318	1	-0.392844883481447	1
NC_031768.1	715023	715023	*	0.679093235372896	1	-3.02833822800259	1
NC_031768.1	715111	715111	*	0.0869662482633318	1	6.70897709341241	1
NC_031768.1	715112	715112	*	0.0940238620826017	1	6.73017749562739	1
NC_031768.1	715135	715135	*	0.34475573428512	1	2.0895108290416	1
NC_031768.1	715136	715136	*	0.0566891112337498	1	5.71152102092375	1
NC_031768.1	718477	718477	*	0.727323243682491	1	1.30499982663569	1
NC_031768.1	718508	718508	*	0.526652738283647	1	-1.32580354356645	1
NC_031768.1	719876	719876	*	0.314540363823594	1	2.16776283973305	1
NC_031768.1	719879	719879	*	0.369927076207483	1	4.1372056076398	1
NC_031768.1	719880	719880	*	0.362228603477993	1	8.90071252270294	1
NC_031768.1	719900	719900	*	0.00768472513817331	1	14.661637715883	1
NC_031768.1	719901	719901	*	0.600742799526256	1	-3.61267638429656	1
NC_031768.1	719920	719920	*	0.26724395722387	1	8.1429211469534	1
NC_031768.1	719921	719921	*	0.322796565602715	1	7.74577376239929	1
NC_031768.1	719942	719942	*	0.136434333541463	1	8.41173835125448	1
NC_031768.1	719943	719943	*	0.629065219548691	1	3.13533274344526	1
NC_031768.1	719974	719974	*	0.724861210014146	1	0.551515938453548	1
NC_031768.1	727015	727015	*	0.0972655038870693	1	10.9923210036773	1
NC_031768.1	727016	727016	*	0.0668660507015832	1	8.09294871794872	1
NC_031768.1	730914	730914	*	0.957286503061827	1	0.282485875706218	1
NC_031768.1	730954	730954	*	0.142273006589078	1	-8.77462716930347	1
NC_031768.1	730976	730976	*	0.284134176717244	1	-6.55172683598579	1
NC_031768.1	730987	730987	*	0.636854304116004	1	-3.22718975230542	1
NC_031768.1	730995	730995	*	0.191342980869186	1	-8.02698874813125	1
NC_031768.1	731021	731021	*	0.0254082949457128	1	-9.45925856376071	1
NC_031768.1	731023	731023	*	0.0163636424083116	1	-12.5456362320209	1
NC_031768.1	731536	731536	*	0.428329920778736	1	-4.84157431088377	1
NC_031768.1	731537	731537	*	0.855220323516137	1	-1.27717391304348	1
NC_031768.1	731554	731554	*	0.063841085599267	1	11.2851662404092	1
NC_031768.1	731555	731555	*	0.705801579595437	1	2.45684143222507	1
NC_031768.1	731557	731557	*	0.15145581788506	1	8.82650765076508	1
NC_031768.1	731558	731558	*	0.282255622046034	1	-6.36349104859335	1
NC_031768.1	731566	731566	*	0.829314158889332	1	-2.01406649616369	1
NC_031768.1	731567	731567	*	0.810444890411133	1	2.47282608695653	1
NC_031768.1	731633	731633	*	0.0505554596435498	1	12.3774509803922	1
NC_031768.1	731634	731634	*	0.790839098137137	1	-1.75880213070027	1
NC_031768.1	731647	731647	*	0.754348264008716	1	2.0343137254902	1
NC_031768.1	731648	731648	*	0.392983395358631	1	4.87690009094452	1
NC_031768.1	731691	731691	*	0.876599490112807	1	1.20098039215686	1
NC_031768.1	731692	731692	*	0.131765901173652	1	10.002273613096	1
NC_031768.1	731707	731707	*	0.395252381927558	1	-6.47875816993463	1
NC_031768.1	731708	731708	*	0.249710109390065	1	7.84883720930232	1
NC_031768.1	732534	732534	*	0.944813710261088	1	0.485258118324994	1
NC_031768.1	732535	732535	*	0.904581316482685	1	0.86611331649224	1
NC_031768.1	732685	732685	*	0.281674460111289	1	6.67063728409768	1
NC_031768.1	732686	732686	*	0.353379466032021	1	6.54532157802787	1
NC_031768.1	732732	732732	*	0.381036020733094	1	4.21399660530095	1
NC_031768.1	732733	732733	*	0.561131352054929	1	2.8765286637143	1
NC_031768.1	732736	732736	*	0.600259713148214	1	2.05584801022508	1
NC_031768.1	732737	732737	*	0.247387276139287	1	5.05830252305692	1
NC_031768.1	732819	732819	*	0.680270680360993	1	2.25246790376524	1
NC_031768.1	732820	732820	*	0.338127964242114	1	5.60500867840317	1
NC_031768.1	732851	732851	*	0.579897664231531	1	2.86607239184378	1
NC_031768.1	732852	732852	*	0.558098499246735	1	3.13703611868749	1
NC_031768.1	733264	733264	*	0.00496114477540543	1	13.3841536614646	1
NC_031768.1	733270	733270	*	0.419814233189971	1	4.14281245853159	1
NC_031768.1	733399	733399	*	0.061489576359993	1	9.02049657783602	1
NC_031768.1	733404	733404	*	0.0203761903410038	1	10.7376618196323	1
NC_031768.1	733529	733529	*	0.0196698540925635	1	11.0063559322034	1
NC_031768.1	733530	733530	*	0.369321779558432	1	4.75808607324244	1
NC_031768.1	733547	733547	*	0.128430746548424	1	7.70311348563006	1
NC_031768.1	733548	733548	*	0.97469796681019	1	-0.227211975407648	1
NC_031768.1	733648	733648	*	0.225318836545759	1	-10.6190845903579	1
NC_031768.1	734328	734328	*	0.962845260209748	1	0.0700461226777017	1
NC_031768.1	734450	734450	*	0.3262502331989	1	-7.1436660123811	1
NC_031768.1	734451	734451	*	0.0145261108228023	1	11.3688331485588	1
NC_031768.1	734472	734472	*	0.339775139445271	1	8.05369127516778	1
NC_031768.1	734473	734473	*	0.442165416339932	1	5.68804824561404	1
NC_031768.1	734489	734489	*	0.094592177475217	1	12.6204491770087	1
NC_031768.1	734490	734490	*	0.801780296038816	1	1.43522869674186	1
NC_031768.1	734506	734506	*	0.529904234158499	1	-4.81421768962543	1
NC_031768.1	734507	734507	*	0.740884736748968	1	1.82683270676692	1
NC_031768.1	734512	734512	*	0.434033524495922	1	-5.16291102695812	1
NC_031768.1	734513	734513	*	0.783883368297269	1	1.52921365914787	1
NC_031768.1	734545	734545	*	0.500789993432082	1	4.09808406134003	1
NC_031768.1	734546	734546	*	0.982816654572212	1	0.0911424519067505	1
NC_031768.1	734554	734554	*	0.803334089729543	1	1.64973191856324	1
NC_031768.1	734555	734555	*	0.886023615181157	1	-0.70817962279805	1
NC_031768.1	734563	734563	*	0.818328812281206	1	-0.611150688013198	1
NC_031768.1	734564	734564	*	0.907323487143067	1	-0.323073308270677	1
NC_031768.1	734645	734645	*	0.22329428367104	1	-5.01408450704225	1
NC_031768.1	734649	734649	*	0.0137080950398185	1	-9.2018779342723	1
NC_031768.1	734651	734651	*	0.799350420648269	1	-0.976525821596244	1
NC_031768.1	734671	734671	*	0.654864750935761	1	-1.68075117370892	1
NC_031768.1	734695	734695	*	0.633357813863633	1	-3.62441314553991	1
NC_031768.1	734698	734698	*	0.957270530944384	1	0.337933642121183	1
NC_031768.1	734709	734709	*	0.832647060510865	1	-0.64757195634157	1
NC_031768.1	734710	734710	*	0.747134807836611	1	-1.14794505372771	1
NC_031768.1	734721	734721	*	0.416698089891625	1	2.9948447091545	1
NC_031768.1	734722	734722	*	0.317761985627849	1	4.38842203548086	1
NC_031768.1	734731	734731	*	0.818382957215583	1	-1.12182627438905	1
NC_031768.1	734732	734732	*	0.584250763364659	1	-2.98786181139122	1
NC_031768.1	734763	734763	*	0.191413526172723	1	6.84436825539568	1
NC_031768.1	734764	734764	*	0.187365281334854	1	-7.04948646125117	1
NC_031768.1	734766	734766	*	0.432204085585531	1	4.30745148916967	1
NC_031768.1	734767	734767	*	0.981300416068814	1	0.156357625017217	1
NC_031768.1	734777	734777	*	0.486583278212997	1	3.34168462895054	1
NC_031768.1	734778	734778	*	0.617584300631081	1	-2.70774976657329	1
NC_031768.1	734789	734789	*	0.835798047987926	1	-0.469585421157238	1
NC_031768.1	734790	734790	*	0.99557952074916	1	-0.0144648023143679	1
NC_031768.1	734807	734807	*	0.435484300887594	1	1.2407972454721	1
NC_031768.1	734808	734808	*	0.392402958329933	1	-1.64416586306654	1
NC_031768.1	734817	734817	*	0.836906944631782	1	-0.623547854323545	1
NC_031768.1	734818	734818	*	0.8783847297231	1	0.653594771241829	1
NC_031768.1	736019	736019	*	0.567042072921963	1	-3.83099253380672	1
NC_031768.1	736020	736020	*	0.274774997205993	1	5.79476437469522	1
NC_031768.1	736040	736040	*	0.417406230472205	1	3.86904761904762	1
NC_031768.1	736041	736041	*	0.590384156688303	1	-2.29474800468829	1
NC_031768.1	736043	736043	*	0.43918521542035	1	4.05348759221998	1
NC_031768.1	736044	736044	*	0.565269668478789	1	2.43698742253921	1
NC_031768.1	736090	736090	*	0.313858380390845	1	5.53307575836683	1
NC_031768.1	736091	736091	*	0.686565014787458	1	1.95730426957305	1
NC_031768.1	736123	736123	*	0.860287411042493	1	-1.1395081710437	1
NC_031768.1	736124	736124	*	0.444175255905796	1	3.55763208796812	1
NC_031768.1	736129	736129	*	0.891311657260854	1	0.310077519379845	1
NC_031768.1	736141	736141	*	0.155511791153555	1	10.5903141361256	1
NC_031768.1	736142	736142	*	0.104440398110611	1	12.4534829923762	1
NC_031768.1	736144	736144	*	0.183196812799668	1	8.70811518324608	1
[truncated: 837,723 more rows]
